# Supplementary material for: CAG Repeat Not Polyglutamine Length Determines Timing of Huntington’s Disease Onset
Source: Cell. 2019 Aug 8;178(4):887–900.e14. doi: 10.1016/j.cell.2019.06.036 (PMC6700281; doi:10.1016/j.cell.2019.06.036)
Supplement: Table S2. Gene-Based Association, Related to Figure 1 and Table 1 — Gene-wide association analyses using window of 35kb upstream and 10kb downstream of gene positions (as defined by NCBI Build 37) and no window are shown for GWA12345, GWA45, and GWA123, with genome-wide significant values, p < 2.5E-6 (Kiezun et al., 2012) shown in red, based upon the original CAG genotyping-based GWA12345 dataset. [file mmc2.xlsx]

## Sheet: Table S2
Entrez	Gene Symbol	Chr	Start	End	#SNPs(3510)	p(GWA12345-3510)	p(GWA45-3510)	#SNPs(0kb)	p(GWA12345)	p(GWA45)	#SNPs(GWA123)	p(GWA123)
54893	MTMR10	15	31220854	31283807	406	4.143e-36	3.496e-16	222	2.383e-32	3.256e-15	156	2.744e-11
22909	FAN1	15	31191703	31235311	287	1.754e-35	1.114e-17	144	1.776e-31	9.368e-16	114	1.684e-09
4308	TRPM1	15	31293264	31453476	938	1.099e-22	2.03e-13	764	3.665e-22	5.816e-10	375	0.0008335
118	ADD1	4	2845454	2931803	526	7.186e-17	3.205e-08	298	4.194e-15	3.577e-08	215	0.001164
8603	FAM193A	4	2627159	2734302	655	1.03e-12	0.0004845	481	2.007e-14	0.0004585	310	0.3633
8602	NOP14	4	2939663	2965233	273	1.818e-12	0.0001286	98	5.283e-06	0.003325	76	0.4203
57732	ZFYVE28	4	2271324	2420370	1039	3.311e-12	0.09978	808	3.738e-13	0.09443	705	0.5305
9852	EPM2AIP1	3	37027357	37034795	158	1.283e-11	0.003809	17	3.077e-06	0.05043	11	0.00139
8605	PLA2G4C	19	48551100	48614109	576	2.13e-11	2.111e-09	379	3.216e-08	1.01e-05	359	0.05824
6452	SH3BP2	4	2794750	2842823	519	3.31e-11	3.758e-06	275	4.648e-07	0.0001786	211	0.547
9209	LRRFIP2	3	37094117	37217992	539	3.329e-11	0.01696	356	2.127e-10	0.009189	260	0.0003192
3978	LIG1	19	48618702	48673852	455	3.772e-11	8.036e-11	269	9.244e-11	4.782e-10	258	0.06388
3954	LETM1	4	1813206	1857974	169	6.116e-11	0.1255	74	0.006764	0.043	21	0.684
4292	MLH1	3	37034841	37092337	301	1.009e-10	0.006507	182	6.54e-12	0.007279	128	0.0003912
50484	RRM2B	8	103216729	103251346	336	1.186e-10	0.0009196	147	1.541e-12	0.0002522	128	5.913e-06
4437	MSH3	5	79950467	80172634	1126	1.202e-10	9.048e-07	898	6.995e-11	6.704e-07	781	0.01975
7884	SLBP	4	1694527	1714421	343	1.939e-10	0.05042	67	7.702e-11	0.0567	50	0.3591
7468	WHSC1	4	1873123	1983934	288	2.65e-10	0.3629	194	0.6413	0.6102	67	0.7993
353497	POLN	4	2073645	2243848	711	4.059e-10	0.1288	531	1.628e-09	0.06163	400	0.03582
374920	C19orf68	19	48673952	48700879	343	4.176e-10	2.867e-10	94	5.677e-09	6.151e-07	100	0.03497
10460	TACC3	4	1723217	1746905	354	4.303e-10	0.05359	166	4.343e-05	0.06543	150	0.255
1719	DHFR	5	79922045	79950800	484	6.664e-10	8.64e-07	160	4.721e-10	1.315e-06	170	0.06463
222967	RSPH10B	7	5965777	6010322	137	6.92e-10	8.51e-05	11	6.338e-06	0.0002235	0	NA
2868	GRK4	4	2965232	3042474	504	9.378e-10	0.0004364	319	4.958e-09	0.0006734	241	0.3771
340120	ANKRD34B	5	79852574	79866304	248	1.854e-09	0.000829	42	0.0002181	0.1663	42	0.01336
152877	FAM53A	4	1641608	1685988	426	1.928e-09	0.3301	236	0.07564	0.3875	168	0.5996
150709	ANKAR	2	190539018	190625919	311	2.042e-09	1.887e-06	190	1.298e-09	1.305e-06	127	0.003343
64172	OSGEPL1	2	190611386	190628020	154	2.544e-09	5.763e-06	30	6.397e-09	1.374e-05	27	0.009317
5395	PMS2	7	6012870	6048737	355	2.619e-09	7.33e-05	141	6.775e-09	9.542e-05	131	1.763e-05
100462981	MTRNR2L2	5	79945819	79946854	328	3.565e-09	4.172e-06	5	0.002001	0.007288	0	NA
10227	MFSD10	4	2932288	2936586	189	3.609e-09	9.67e-05	17	8.22e-10	1.175e-05	10	0.001584
7965	AIMP2	7	6048882	6063465	301	4.083e-09	0.0002605	95	4.468e-07	0.01146	78	0.00027
27102	EIF2AK1	7	6061878	6098860	447	4.132e-09	1.453e-05	202	3.133e-08	3.503e-05	156	0.001229
3064	HTT	4	3076408	3245687	796	5.312e-09	9.248e-06	579	5.799e-09	3.019e-06	372	0.4632
79155	TNIP2	4	2743387	2758103	324	5.91e-09	7.701e-05	76	1.116e-07	0.0002281	59	0.3301
94101	ORMDL1	2	190634993	190649097	169	1.24e-08	1.768e-05	41	4.655e-08	6.167e-06	30	0.007756
100310846	ANKRD61	7	6071007	6076183	289	2.029e-08	0.0001247	20	4.939e-06	0.006352	0	NA
339883	C3orf35	3	37426477	37476988	321	2.892e-08	0.003571	158	2.311e-09	0.001116	73	0.006007
101927579	LOC101927579	15	30900445	30906677	37	3.436e-08	0.008265	0	NA	NA	0	NA
2803	GOLGA4	3	37284682	37408370	556	4.535e-08	0.01186	384	1.681e-07	0.009391	286	0.0572
89839	ARHGAP11B	15	30918879	30931013	36	6.691e-08	0.009599	9	8.788e-07	0.009205	11	5.607e-06
54529	ASNSD1	2	190526125	190535557	139	7.611e-08	8.239e-06	27	2.475e-06	7.04e-05	27	0.02709
5378	PMS1	2	190648710	190742355	370	9.089e-08	0.000111	246	2.115e-07	0.0002596	214	0.07081
10915	TCERG1	5	145826873	145891071	411	1.754e-07	0.004953	216	1.073e-07	0.0008285	191	0.3571
134391	GPR151	5	145894417	145895676	207	2.449e-07	0.005745	4	0.07979	0.1278	2	0.4853
728498	GOLGA8H	15	30895562	30909952	12	4.445e-06	0.0346	1	0.6615	0.3963	1	0.0001591
55914	ERBB2IP	5	65222382	65376851	541	4.875e-06	0.00523	365	0.0001056	0.02252	205	0.136
51622	CCZ1	7	5938341	5965605	272	4.941e-06	0.0004248	42	1.257e-06	4.75e-05	19	0.7748
4799	NFX1	9	33290418	33371155	360	6.061e-06	0.4876	249	5.623e-06	0.4497	132	0.238
9855	FARP2	2	242295664	242434256	840	6.533e-06	2.375e-05	629	1.537e-05	1.27e-05	427	0.2934
79780	CCDC82	11	96085929	96123083	304	1.144e-05	0.003004	155	1.126e-05	0.001164	96	0.0739
3069	HDLBP	2	242166682	242255116	625	1.221e-05	0.0005882	406	0.000122	0.0006977	255	0.3424
101060569	LOC101060569	15	30808065	30810867	1	1.237e-05	0.003309	0	NA	NA	0	NA
8690	JRKL	11	96123158	96126727	189	2.192e-05	0.006405	8	0.131	0.1083	7	0.8909
167555	FAM151B	5	79783800	79838382	316	2.337e-05	0.01435	183	0.000286	0.03621	141	0.1447
286887	KRT6C	12	52862300	52867569	362	2.522e-05	0.008451	31	0.0004551	0.01155	47	0.06454
101927509	LOC101927509	2	242207191	242220114	270	2.54e-05	0.000428	48	0.001745	0.002768	0	NA
9765	ZFYVE16	5	79703386	79775498	418	2.719e-05	0.001308	230	6.43e-05	0.003898	176	0.06442
146395	GSG1L	16	27798850	28074830	1404	2.813e-05	0.04673	1236	1.672e-05	0.03739	988	0.5735
27065	NSG1	4	4387983	4420785	465	2.818e-05	0.01325	182	0.01562	0.03992	116	0.03538
91754	NEK9	14	75548818	75593778	230	4.071e-05	0.06083	105	3.551e-05	0.1592	68	0.01173
10972	TMED10	14	75598171	75643349	240	4.143e-05	0.06606	116	4.562e-05	0.04769	85	0.0162
9899	SV2B	15	91642996	91844539	1202	5.174e-05	0.05309	980	2.045e-05	0.01442	234	0.6376
6520	SLC3A2	11	62623484	62656355	200	5.19e-05	0.1181	52	2.373e-05	0.07346	44	0.005058
51366	UBR5	8	103264501	103424947	809	5.634e-05	0.07867	620	2.857e-05	0.08254	506	0.0006217
3853	KRT6A	12	52880958	52887181	326	5.659e-05	0.005751	49	0.002146	0.01737	41	0.1098
115111	SLC26A7	8	92261508	92410378	575	5.739e-05	0.005799	461	0.0003792	0.01468	365	0.5045
2103	ESRRB	14	76837690	76968182	879	6.442e-05	0.001124	679	0.004538	0.02768	563	0.2071
573	BAG1	9	33252469	33264759	152	6.446e-05	0.4511	31	0.002742	0.5204	18	0.6804
143425	SYT9	11	7273181	7490276	1386	7.779e-05	0.001166	1168	0.0001982	0.0004227	972	0.3881
97	ACYP1	14	75519924	75536181	152	8.308e-05	0.1612	35	0.0001214	0.1974	15	0.01108
10219	KLRG1	12	9142137	9163343	237	8.934e-05	0.09273	70	6.452e-05	0.09262	52	0.0401
23200	ATP11B	3	182511291	182639423	473	9.62e-05	9.026e-07	299	0.00013	1.021e-06	285	0.2477
10721	POLQ	3	121150273	121264853	475	9.781e-05	0.000129	316	6.836e-05	2.235e-05	263	0.007146
79696	ZC2HC1C	14	75535935	75544799	133	0.0001112	0.2011	20	0.0001913	0.1193	15	0.01412
55114	ARHGAP17	16	24930710	25026695	462	0.0001179	0.0003843	306	0.0001501	0.0002761	186	0.3914
4735	SEPT2	2	242254723	242293442	369	0.0001345	0.00242	181	0.0002355	0.003098	127	0.3811
27030	MLH3	14	75480467	75518235	206	0.0001419	0.2262	101	0.0001261	0.2375	63	0.006389
869	CBLN1	16	49311828	49315742	163	0.0001437	0.05699	15	0.004989	0.08834	12	0.2095
92305	TMEM129	4	1717679	1723084	294	0.00015	0.06699	28	0.09503	0.1101	27	0.2811
51510	CHMP5	9	33264877	33282067	208	0.0001581	0.5467	38	0.008458	0.1709	20	0.3795
2908	NR3C1	5	142657496	143113322	1852	0.0001631	0.006002	1650	0.0001232	0.004332	267	0.2429
8892	EIF2B2	14	75469612	75476294	144	0.0001684	0.09675	15	0.0003805	0.1527	11	0.008052
84132	USP42	7	6144550	6201195	458	0.0002078	0.002127	266	0.1225	0.159	222	0.6576
339210	C17orf67	17	54869274	54911256	272	0.0002093	0.1841	136	0.0007682	0.1751	76	1.414e-05
6964	TRD	14	22891537	22935569	382	0.0002224	0.01243	174	0.0009347	0.0122	124	0.04356
10482	NXF1	11	62559597	62572964	121	0.0002268	0.1494	15	0.01852	0.341	9	0.0689
140890	SREK1	5	65440046	65479444	305	0.0002323	0.04507	114	0.0005975	0.02888	62	0.09771
339761	CYP27C1	2	127941412	127977654	337	0.0002351	0.9088	149	0.0002479	0.7533	84	0.001079
83593	RASSF5	1	206680866	206762616	455	0.0002405	0.1405	273	0.0004016	0.1021	216	0.1546
101927375	LOC101927375	13	25115702	25133519	315	0.0002412	5.12e-05	102	0.00207	0.004617	0	NA
9515	STXBP5L	3	120627050	121143608	2244	0.0002449	0.02292	2087	0.0001498	0.01295	1884	0.01517
9119	KRT75	12	52817854	52828110	331	0.0002458	0.00579	48	0.00282	0.02544	31	0.1521
3854	KRT6B	12	52840435	52845910	347	0.0002527	0.01132	23	0.001376	0.03207	23	0.04361
54663	WDR74	11	62600380	62608044	140	0.0002655	0.1574	22	0.0002027	0.08247	19	0.003911
6224	RPS20	8	56980739	56987140	349	0.0002655	0.2243	37	0.5041	0.4074	9	0.3345
4074	M6PR	12	9092957	9102357	192	0.0003018	0.04091	34	0.001225	0.02006	26	0.037
3890	KRT84	12	52771596	52779417	333	0.0003174	0.0005631	78	0.001565	0.0002114	62	0.5836
140885	SIRPA	20	1874763	1920540	440	0.0003191	0.1303	199	6.37e-05	0.0309	202	0.02517
388561	ZNF761	19	53935227	53961515	512	0.0003236	0.07184	231	0.04485	0.09505	257	0.6963
57126	CD177	19	43857825	43867480	194	0.0003238	0.001366	32	0.007427	0.01536	26	0.4589
6811	STX5	11	62574332	62599563	176	0.0003722	0.1724	55	0.000114	0.1209	56	0.003113
3888	KRT82	12	52787735	52800176	316	0.0004001	0.001324	63	0.01523	0.07231	48	0.4839
339221	ENPP7	17	77704882	77716021	176	0.0004034	0.002062	40	0.0004451	0.002048	53	0.05628
79064	TMEM223	11	62557787	62559486	92	0.0004136	0.1642	4	0.008687	0.2334	2	0.03109
6240	RRM1	11	4115791	4160116	427	0.0004407	0.02936	177	0.03278	0.08342	133	0.3374
6616	SNAP25	20	10199477	10288068	524	0.000459	0.006319	319	0.00625	0.009708	235	0.67
2331	FMOD	1	203309749	203320557	257	0.0004611	0.01971	59	0.002572	0.1382	34	0.3044
23432	GPR161	1	168048780	168106905	328	0.0004674	0.08519	187	0.0008505	0.09332	125	0.0014
654231	OCM	7	5920429	5925994	358	0.0004913	0.008184	38	0.00102	0.2205	30	0.2369
448835	LCE6A	1	152815330	152816459	288	0.0004974	0.002787	5	0.0539	0.1928	1	0.7759
5424	POLD1	19	50887531	50921275	283	0.0005027	0.07962	132	0.003633	0.04169	85	0.2093
6604	SMARCD3	7	150936059	150974231	353	0.0005241	0.0001173	150	0.000306	0.0004255	112	0.4758
138429	PIP5KL1	9	130683808	130693076	138	0.0005306	0.0004315	18	0.003848	0.06657	14	0.01202
4131	MAP1B	5	71403118	71505397	549	0.0005535	0.0007473	327	0.003254	0.0024	242	0.2649
2261	FGFR3	4	1795039	1810599	233	0.0005629	0.6013	75	0.2263	0.314	32	0.7594
27090	ST6GALNAC4	9	130670165	130679326	135	0.0005834	0.0005279	26	0.0109	0.0004117	21	0.03763
81050	OR5AC2	3	97806017	97806946	322	0.0005952	0.1167	5	0.003368	0.4739	4	0.04221
222235	FBXL13	7	102453308	102715288	600	0.000613	0.01145	482	0.0004445	0.01025	445	0.3455
57453	DSCAML1	11	117298489	117667976	2059	0.0006596	0.07163	1846	0.002767	0.09325	1482	0.0922
2631	GBAS	7	56032270	56067875	307	0.0007107	0.188	135	0.0001097	0.08544	125	0.01014
5228	PGF	14	75408533	75422467	208	0.0007304	0.1485	50	0.09945	0.2661	22	0.7849
55347	ABHD10	3	111697723	111712215	306	0.0007405	0.315	77	0.0001789	0.1683	69	0.01576
389384	C6orf222	6	36283534	36304662	328	0.0007837	0.5844	100	0.06091	0.4626	61	0.1474
143570	XRRA1	11	74550655	74660232	418	0.0007968	0.05716	289	0.001184	0.04044	209	0.01284
56852	RAD18	3	8918880	9005159	634	0.000803	0.01794	435	0.0006203	0.03043	362	0.305
79047	KCTD15	19	34287751	34306666	276	0.0008197	0.004633	64	0.04016	0.003789	55	0.6252
9641	IKBKE	1	206643586	206670223	274	0.0008465	0.1055	121	0.003511	0.1478	96	0.7495
10494	STK25	2	242434122	242449145	295	0.0008718	0.0006394	73	2.745e-05	1.237e-05	51	0.2943
8490	RGS5	1	163112089	163291581	1095	0.0008721	0.01726	887	0.001378	0.01348	234	0.7697
128025	WDR64	1	241815580	241965435	842	0.0008739	0.5211	647	0.0006733	0.4171	511	0.01357
114792	KLHL32	6	97372496	97588630	1098	0.0008954	0.06811	952	0.001098	0.132	826	0.03534
8526	DGKE	17	54911460	54946036	221	0.0008982	0.1928	95	0.001292	0.08532	83	0.00475
83638	C11orf68	11	65684281	65686531	119	0.0009732	0.04579	10	0.001946	0.02817	5	0.02658
9476	NAPSA	19	50861734	50868931	168	0.0009798	0.04567	17	0.005724	0.341	12	0.00538
8818	DPM2	9	130697374	130700763	136	0.001022	0.04443	9	0.01102	0.5138	4	0.00273
9789	SPCS2	11	74660292	74690076	205	0.001024	0.01337	89	0.0004228	0.0939	63	0.003488
123970	C16orf78	16	49407808	49433321	280	0.00103	0.03195	125	0.02905	0.04426	86	0.03734
4342	MOS	8	57025501	57026541	196	0.001049	0.5227	3	0.9935	0.9652	2	0.8084
50507	NOX4	11	89057521	89322779	1080	0.00105	0.009799	902	0.001455	0.009672	427	0.3172
256302	NATD1	17	21142183	21156578	211	0.001058	0.005991	59	0.01331	0.01719	41	0.3597
64377	CHST8	19	34112861	34264414	980	0.001067	0.05269	780	0.002563	0.1878	577	0.1239
56888	KCMF1	2	85198231	85286595	368	0.001069	0.4467	224	0.001872	0.3312	157	0.07605
399665	FAM102A	9	130702861	130742812	291	0.001074	0.09227	112	0.002082	0.06796	91	0.003448
120776	OR2D2	11	6912805	6913731	251	0.001091	0.008119	6	0.4509	0.2001	3	0.7189
9162	DGKI	7	137074385	137531609	1782	0.001092	0.2222	1632	0.0006552	0.1871	1057	0.2902
256051	ZNF549	19	58038693	58052244	290	0.001102	0.05968	24	0.02489	0.09132	11	0.07388
146852	ODF4	17	8243158	8249364	233	0.001139	0.7318	29	0.002737	0.7214	39	0.0005452
57488	ESYT2	7	158523688	158622729	741	0.00117	0.04654	537	0.0004841	0.03605	485	0.615
1519	CTSO	4	156845270	156875048	437	0.001189	0.03118	183	0.001782	0.004234	147	0.398
51082	POLR1D	13	28194880	28241559	428	0.001189	0.3221	202	0.09663	0.1983	168	0.2271
131377	KLHL40	3	42727011	42733938	185	0.001199	0.3144	21	0.08662	0.4699	10	0.3012
165631	PARP15	3	122296435	122357894	481	0.001206	0.08703	321	0.0007944	0.06725	255	0.147
116832	RPL39L	3	186838741	186857263	277	0.001209	0.00613	74	0.004591	0.1128	33	0.1015
5017	OVOL1	11	65554505	65564690	157	0.001219	0.007553	33	0.003768	0.01065	30	0.5846
29114	TAGLN3	3	111717586	111732735	349	0.001285	0.2956	94	0.002947	0.06128	93	0.3962
51573	GDE1	16	19513015	19533450	260	0.001291	0.08028	76	0.0002879	0.04558	70	0.03618
9738	CCP110	16	19535179	19564730	303	0.001317	0.07853	112	0.01034	0.1292	111	0.03887
132141	IQCF1	3	51928892	51937386	136	0.001364	0.02736	26	0.000249	0.003263	21	0.1058
80149	ZC3H12A	1	37940119	37949978	213	0.001364	0.002018	25	0.001278	0.001716	16	0.406
146434	ZNF597	16	3486110	3493490	309	0.001367	0.3397	44	0.3142	0.6324	37	0.4572
145773	FAM81A	15	59730372	59815751	542	0.00137	0.02362	346	0.0006185	0.0296	285	0.12
8061	FOSL1	11	65659616	65667997	169	0.001386	0.04694	32	0.0006757	0.02115	28	0.1826
5542	PRB1	12	11504757	11508524	176	0.001394	0.03217	10	0.02794	0.3818	10	0.01622
391190	OR2L8	1	248112160	248113098	241	0.001406	0.8065	7	0.004035	0.3621	9	8.964e-05
92126	DSEL	18	65173819	65183967	193	0.001408	0.03145	25	0.1045	0.01553	14	0.1674
283685	GOLGA6L2	15	23684535	23692390	144	0.001424	0.07061	21	0.5289	0.2792	24	0.8436
254187	TSGA10IP	11	65713115	65727434	165	0.001457	0.07012	40	0.0068	0.07671	26	0.08925
10589	DRAP1	11	65686728	65689048	150	0.001474	0.05177	2	3.538e-05	0.00149	0	NA
120775	OR2D3	11	6942233	6943225	256	0.001501	0.008485	8	0.01539	0.1772	7	0.033
50636	ANO7	2	242127924	242164791	438	0.001516	0.0183	208	0.1305	0.2455	129	0.3026
1911	PHC1	12	9067292	9094063	270	0.00152	0.08941	82	0.003463	0.09861	77	0.07259
374928	ZNF773	19	58011222	58029772	370	0.001537	0.06477	144	0.001312	0.0369	55	0.02093
83540	NUF2	1	163291723	163325553	424	0.001537	0.066	161	0.08369	0.06528	157	0.6268
7782	SLC30A4	15	45774676	45815005	152	0.001541	0.00157	64	0.001287	0.001006	40	0.1182
391191	OR2AK2	1	248128634	248129641	255	0.001542	0.6393	6	0.004645	0.7517	5	0.0002704
9092	SART1	11	65729160	65747607	206	0.001555	0.06007	73	0.000655	0.03508	61	0.1095
5077	PAX3	2	223064606	223163715	629	0.001562	0.0008296	471	0.0005557	0.0002873	353	0.1193
9881	TRANK1	3	36868308	36986548	489	0.001602	0.689	361	0.01774	0.6913	65	0.1545
5606	MAP2K3	17	21187968	21218552	169	0.001607	0.004177	35	0.002629	0.02004	13	0.1856
346288	SEPT14	7	55861237	55930482	469	0.001612	0.0643	302	0.1333	0.2837	252	0.06613
79092	CARD14	17	78143791	78183130	402	0.001625	0.0112	201	0.5035	0.9244	136	0.215
94097	SFXN5	2	73169165	73298965	507	0.00167	0.03295	376	0.001818	0.02293	256	0.194
27290	SPINK4	9	33240196	33248565	258	0.00167	0.8181	36	0.004322	0.5004	22	0.4909
347273	MURC	9	103340361	103350671	198	0.001671	0.02942	46	0.0006753	0.3923	38	0.01509
1515	CTSV	9	99791959	99801925	122	0.001676	0.139	23	0.005616	0.8823	9	0.001007
157773	C8orf48	8	13424352	13425797	339	0.00169	0.3472	8	0.1477	0.6284	3	0.3726
1139	CHRNA7	15	32322686	32462384	534	0.001709	0.002039	385	0.009288	0.05014	341	0.1933
486	FXYD2	11	117690790	117699408	242	0.001726	0.3045	45	0.04091	0.4569	36	0.1103
6689	SPIB	19	50922195	50934310	236	0.001779	0.1077	52	0.01502	0.5701	41	0.003157
399948	COLCA1	11	111164114	111177104	290	0.001807	0.0005933	54	0.3023	0.3602	19	0.2629
91056	AP5B1	11	65541369	65548062	177	0.00181	0.01312	19	0.0006008	0.001506	7	0.6998
5901	RAN	12	131356617	131362220	247	0.001815	0.6296	21	0.001568	0.3045	15	0.009551
2173	FABP7	6	123100646	123105219	239	0.001831	0.00316	25	0.4671	0.3577	11	0.4045
389692	MAFA	8	144510230	144512602	241	0.001846	0.09053	6	0.004546	0.03744	2	0.02721
8844	KSR1	17	25799036	25950718	600	0.00186	0.3298	450	0.001311	0.311	331	0.06246
8501	SLC43A1	11	57252004	57283192	189	0.001897	0.06069	81	0.0001512	0.014	61	0.0364
4161	MC5R	18	13825543	13826861	284	0.001954	0.0008535	9	0.04964	0.01352	5	0.1438
5605	MAP2K2	19	4090319	4124126	71	0.001979	0.03198	20	0.05327	0.2086	82	0.9271
55352	COPRS	17	30178884	30186326	158	0.00198	0.009742	18	0.0007193	0.05277	15	0.01482
9158	FIBP	11	65651211	65656010	165	0.002033	0.05109	10	0.3742	0.6829	9	0.2282
79722	ANKRD55	5	55395507	55529186	741	0.002053	0.435	578	0.001092	0.4007	512	0.1109
137075	CLDN23	8	8559666	8561617	305	0.002092	0.01995	16	0.00728	0.02355	14	0.1982
729025	SLC15A5	12	16341419	16430619	539	0.002107	0.0687	366	0.007554	0.1381	0	NA
8815	BANF1	11	65769550	65771617	198	0.002142	0.07839	10	0.001409	0.03187	11	0.06054
401027	C2orf66	2	197669139	197675000	101	0.002157	0.07866	9	0.3962	0.6765	7	0.2823
55	ACPP	3	132036211	132087146	465	0.002162	0.6129	249	0.02961	0.5105	234	0.1215
1128	CHRM1	11	62676151	62689012	162	0.002175	0.2327	38	0.1131	0.3025	36	0.4085
349075	ZNF713	7	55955148	56008519	394	0.002189	0.03955	208	0.2775	0.1511	87	0.03584
286128	ZFP41	8	144328991	144344875	281	0.002196	0.1001	62	0.1216	0.2589	48	0.1981
10867	TSPAN9	12	3186521	3395730	1519	0.002206	0.008656	1270	0.001285	0.007416	1071	0.2377
171019	ADAMTS19	5	128796103	129074376	1165	0.002248	0.3343	995	0.007017	0.4835	842	0.1064
152404	IGSF11	3	118619477	118864915	1104	0.002252	0.1303	892	0.001358	0.1058	750	0.1629
22865	SLITRK3	3	164902010	164914469	213	0.002257	0.265	40	0.2321	0.2049	22	0.7951
353131	LCE1A	1	152799949	152800573	205	0.002262	0.007468	4	0.7873	0.9238	0	NA
51429	SNX9	6	158137078	158366109	1313	0.002278	0.05431	1035	0.002262	0.02397	462	0.1063
81537	SGPP1	14	64150934	64194756	207	0.002327	0.055	95	0.003309	0.04322	62	0.2593
25917	THUMPD3	3	9404660	9428475	266	0.002333	0.01542	85	0.002052	0.1111	64	0.07865
120376	COLCA2	11	111169271	111179460	230	0.002333	0.000123	38	0.08534	0.003525	29	0.5283
1129	CHRM2	7	136553399	136703720	795	0.002337	0.008411	593	0.001258	0.007387	472	0.1304
11037	STON1	2	48757308	48825654	626	0.002379	0.0574	364	0.01239	0.05501	77	0.133
2054	STX2	12	131274145	131323819	476	0.002385	0.4152	245	0.01512	0.3031	172	0.00125
375748	ERCC6L2	9	98637900	98731122	484	0.002388	0.001891	336	0.01517	0.0009255	272	0.7163
353133	LCE1C	1	152777311	152779107	231	0.002395	0.006592	16	0.8979	0.6127	14	0.6989
374395	TMEM179B	11	62554281	62557872	110	0.002403	0.117	10	0.01193	0.2554	7	0.3154
9775	EIF4A3	17	78109013	78120982	247	0.002431	0.004465	52	0.001009	0.003228	41	0.2409
57094	CPA6	8	68334405	68658620	1426	0.002449	0.01031	1235	0.004661	0.01127	939	0.04356
9403	SEP15	1	87328128	87380107	373	0.00247	0.1202	206	0.0005552	0.04803	180	0.1203
353274	ZNF445	3	44481262	44519162	212	0.002484	0.4411	106	0.0003959	0.23	71	0.1272
285848	PNPLA1	6	36210945	36276372	426	0.002533	0.4049	287	0.1392	0.402	196	0.1605
54873	PALMD	1	100111431	100160097	384	0.002602	0.3724	212	0.747	0.7009	150	0.3543
40	ASIC2	17	31340105	32483825	5583	0.002642	0.04137	5398	0.003536	0.03515	4132	0.3154
6620	SNCB	5	176047210	176057557	196	0.002666	0.3462	29	0.002169	0.2309	20	0.04608
57379	AICDA	12	8754762	8765463	150	0.002669	0.5084	35	0.3509	0.5878	28	0.3595
84654	SPZ1	5	79615790	79617661	261	0.002693	0.43	10	0.2634	0.2056	8	0.4617
55262	C7orf43	7	99752043	99756338	110	0.00273	0.00148	7	0.001558	0.002479	4	0.009901
79903	NAA60	16	3493611	3536963	494	0.002742	0.4816	252	0.0003279	0.2227	215	0.1315
2627	GATA6	18	19749404	19782491	190	0.002755	8.815e-06	63	0.7671	0.09929	32	0.8183
23059	CLUAP1	16	3550945	3589048	459	0.002762	0.5216	193	0.3089	0.5846	93	0.4273
27113	BBC3	19	47724079	47736023	123	0.002832	0.1302	9	0.2792	0.3314	9	0.2747
55103	RALGPS2	1	178694300	178890975	775	0.002844	0.06268	557	0.002495	0.03899	446	0.2652
100506243	KRBOX1	3	42977834	42984284	164	0.002845	0.04284	16	0.02823	0.03507	0	NA
163071	ZNF114	19	48774354	48790863	402	0.002848	0.1412	86	0.001786	0.03757	94	0.03864
6903	TBCC	6	42712234	42713884	132	0.002882	0.2852	6	0.291	0.2645	3	0.8301
389541	LAMTOR4	7	99746530	99751833	99	0.002884	0.01317	11	0.003654	0.02162	8	0.1045
253314	EIF4E1B	5	176057683	176073642	192	0.002939	0.5953	58	0.003928	0.3353	23	0.2943
3344	FOXN2	2	48541783	48606434	470	0.002995	0.1058	283	0.006377	0.2726	238	0.2261
3891	KRT85	12	52753790	52761309	316	0.003039	0.0008271	31	0.2215	0.1154	24	0.7228
81794	ADAMTS10	19	8645124	8675588	168	0.003045	0.224	102	0.09748	0.5814	84	0.6599
90525	SHF	15	45459412	45493373	279	0.003056	0.03343	90	0.0008213	0.009699	67	0.5968
1378	CR1	1	207669473	207815110	618	0.003085	0.04384	410	0.007248	0.02451	283	0.1723
9627	SNCAIP	5	121647455	121799794	483	0.003097	0.6061	372	0.0116	0.6244	258	0.01558
4253	CTAGE5	14	39734476	39820397	494	0.0031	0.06529	332	0.001523	0.05571	260	0.004921
54726	OTUD4	4	146054802	146101768	152	0.003103	0.3199	79	0.00244	0.5337	46	0.003252
26093	CCDC9	19	47759731	47777329	167	0.003128	0.1608	65	0.2445	0.1108	52	0.07124
728118	NUTM2A	10	88983616	88995645	82	0.003153	0.0006255	2	0.191	0.003419	0	NA
55589	BMP2K	4	79697532	79837519	525	0.003241	0.1591	414	0.004282	0.1441	220	0.02187
53842	CLDN22	4	184239220	184241927	188	0.003242	0.09081	4	0.05048	0.5231	1	0.1156
255783	INAFM1	19	47777659	47778980	148	0.003246	0.1435	5	0.2297	0.2056	3	0.02793
83594	NUDT12	5	102884556	102898493	243	0.003249	0.07801	58	0.3027	0.8429	47	0.7486
169200	TMEM64	8	91634223	91658133	236	0.003257	0.5287	86	0.4512	0.773	69	0.7197
84851	TRIM52	5	180683373	180688161	169	0.003338	0.2042	19	0.02171	0.4079	13	0.05056
389493	NUPR1L	7	56182374	56184090	219	0.003417	0.2245	4	0.7515	0.4525	5	0.00825
114787	GPRIN1	5	176022803	176044339	198	0.003447	0.2441	55	0.4602	0.8548	18	0.6696
400720	ZNF772	19	57980954	57988945	279	0.003457	0.08008	46	0.008736	0.04571	33	0.31
1827	RCAN1	21	35888782	35987382	811	0.003478	0.4994	611	0.001486	0.3959	502	0.01872
25929	GEMIN5	5	154266976	154317776	315	0.003511	0.04401	169	0.0523	0.02096	150	0.1558
79690	GAL3ST4	7	99756865	99766373	123	0.003536	0.002227	19	0.001025	0.0478	17	0.01009
2268	FGR	1	27938800	27961727	156	0.003575	0.004221	52	0.0196	0.04165	44	0.1194
5015	OTX2	14	57267425	57277194	178	0.003636	0.04802	17	0.1275	0.4229	10	0.6112
80205	CHD9	16	53088905	53361414	983	0.003649	0.02362	837	0.007005	0.03375	667	0.2463
119	ADD2	2	70888334	70995375	705	0.003674	0.121	471	0.004154	0.1432	407	0.138
23189	KANK1	9	470294	746106	2216	0.003716	0.00211	1917	0.004585	0.002181	1459	0.3163
128344	PIFO	1	111867285	111895639	488	0.00378	0.02212	136	0.1385	0.07465	32	0.779
10825	NEU3	11	74699950	74718743	171	0.003784	0.2276	46	0.1411	0.4847	32	0.03204
151278	CCDC140	2	223162866	223169936	192	0.003792	0.000697	17	0.02594	0.04412	13	0.1967
261726	TIPRL	1	168148171	168171352	247	0.003799	0.1009	90	0.005881	0.14	72	0.0193
390260	OR6X1	11	123624288	123625226	182	0.003836	0.161	2	0.1705	0.215	2	0.3734
1400	CRMP1	4	5822491	5894785	671	0.003874	0.1618	383	0.02931	0.4084	322	0.09941
7037	TFRC	3	195776155	195809032	410	0.003881	0.04841	148	0.1567	0.4434	140	0.1652
5521	PPP2R2B	5	145969067	146461083	1665	0.003892	0.6369	1505	0.005843	0.6138	1211	0.04655
10210	TOPORS	9	32540542	32552626	178	0.003914	0.1003	35	0.003158	0.1401	19	0.1548
131873	COL6A6	3	130236198	130395890	743	0.003937	0.001082	536	0.001862	0.0007644	208	0.08528
91661	ZNF765	19	53898397	53915262	332	0.003967	0.1352	86	0.0009614	0.02702	94	0.06605
5799	PTPRN2	7	157331750	158380482	5664	0.00397	0.1095	5484	0.006601	0.0969	4328	0.364
55082	ARGLU1	13	107195662	107220514	206	0.00403	0.09295	61	0.2196	0.3348	26	0.66
23762	OSBP2	22	31089769	31303811	1144	0.004039	0.007939	938	0.004922	0.01181	636	0.3836
23192	ATG4B	2	242576775	242613272	417	0.004041	0.05934	233	0.02688	0.04508	183	0.159
283638	CEP170B	14	105331650	105363107	291	0.004072	0.03664	135	0.001422	0.01326	128	0.1639
55813	UTP6	17	30190190	30228729	271	0.004075	0.0123	124	0.005986	0.008838	110	0.453
91351	DDX60L	4	169277886	169401665	856	0.004146	0.3602	619	0.003073	0.3244	491	0.1958
7299	TYR	11	88911040	89028927	640	0.004147	0.1561	483	0.002407	0.2295	335	0.2689
80204	FBXO11	2	48034059	48133524	605	0.004183	0.2362	436	0.02389	0.2668	309	0.04681
84868	HAVCR2	5	156512843	156536248	350	0.00419	0.004839	132	0.001996	0.004458	84	0.1304
100506922	LOC100506922	2	128135704	128146987	198	0.004243	0.8429	51	0.05588	0.9137	0	NA
79980	DSN1	20	35380194	35402578	95	0.004301	0.007514	28	0.009717	0.01179	17	0.4439
84678	KDM2B	12	121866899	122019110	494	0.004326	0.1747	379	0.003211	0.1559	282	0.1153
55744	COA1	7	43648052	43769140	592	0.004332	0.3168	446	0.4268	0.4711	295	0.4086
6955	TRA	14	22090057	23021075	5526	0.00434	0.2741	5210	0.01247	0.2323	4534	0.3703
58191	CXCL16	17	4636828	4643223	241	0.004353	0.07814	38	0.001521	0.0563	32	0.04399
3852	KRT5	12	52908359	52914328	295	0.004357	0.01657	34	0.0005626	0.03615	27	0.2651
1397	CRIP2	14	105939275	105946507	1	0.004372	0.0009583	0	NA	NA	2	0.4445
2738	GLI4	8	144333524	144359101	338	0.004418	0.1412	99	0.1479	0.3161	38	0.2674
29948	OSGIN1	16	83982594	83999937	471	0.004427	0.06282	154	0.004143	0.1256	124	0.01905
29785	CYP2S1	19	41699115	41713444	230	0.004427	0.03548	53	0.3137	0.022	39	0.1699
124359	CDYL2	16	80637675	80838175	1398	0.004483	0.1057	1193	0.00372	0.06379	816	0.1538
142679	DUSP19	2	183943287	183964736	271	0.004484	0.03627	74	0.004179	0.008295	71	0.2892
414059	TBC1D3B	17	34493061	34504035	17	0.00449	0.1296	0	NA	NA	0	NA
26262	TSPAN17	5	176074388	176086059	216	0.004529	0.4154	57	0.3476	0.5103	38	0.5252
10234	LRRC17	7	102553344	102585558	133	0.004573	0.003723	54	0.003589	0.006036	48	0.315
196513	DCP1B	12	2055214	2113677	476	0.004575	0.1006	260	0.01061	0.4538	226	0.1194
200959	GABRR3	3	97705527	97754148	391	0.004591	0.4803	160	0.4897	0.8626	113	0.3485
100132463	CLDN24	4	184242917	184243579	177	0.004611	0.1034	2	0.0473	0.03347	2	0.3934
5581	PRKCE	2	45878454	46415129	2967	0.00466	0.1983	2743	0.004447	0.1193	2162	0.2385
51593	SRRT	7	100472701	100486285	171	0.004679	0.1387	43	0.04428	0.2962	32	0.1417
29093	MRPL22	5	154320633	154348971	232	0.004682	0.09741	85	0.01488	0.09568	73	0.1116
79837	PIP4K2C	12	57984942	57997211	166	0.004683	0.04554	40	0.2032	0.2785	20	0.3234
79646	PANK3	5	167982628	168006614	218	0.00478	0.376	64	0.02708	0.3153	38	0.1703
55969	C20orf24	20	35234137	35240960	81	0.004791	0.002037	13	0.003071	0.0002067	14	0.6264
1209	CLPTM1	19	45457842	45496604	282	0.004803	0.2182	137	0.005216	0.1732	114	0.02427
10644	IGF2BP2	3	185361527	185542827	574	0.004804	0.08038	431	0.00155	0.06626	322	0.3677
30815	ST6GALNAC6	9	130647600	130669010	163	0.004847	0.0009103	56	0.6679	0.6558	31	0.199
5549	PRELP	1	203444883	203460480	247	0.004897	0.08529	58	0.04914	0.05741	53	0.2868
164284	APCDD1L	20	57033503	57090405	435	0.004934	0.01037	220	0.009285	0.08438	153	0.5644
22900	CARD8	19	48711343	48759203	585	0.004967	0.1423	285	0.05523	0.5725	168	0.7233
1474	CST6	11	65779462	65780976	184	0.004984	0.1005	2	0.2991	0.4524	2	0.7823
55857	KIZ	20	21106624	21227260	457	0.00499	0.3768	333	0.007605	0.4653	205	0.01312
23283	CSTF2T	10	53455246	53459355	264	0.005016	0.1489	17	0.006078	0.2332	11	0.04904
117583	PARD3B	2	205410516	206484886	4206	0.005017	0.009436	4035	0.003583	0.007433	2956	0.596
7490	WT1	11	32408789	32457104	474	0.005043	0.006567	225	0.3391	0.3458	196	0.3013
214	ALCAM	3	105085557	105295757	1144	0.005089	0.09241	897	0.7787	0.3106	734	0.7476
344	APOC2	19	45449239	45452822	164	0.005094	0.1341	17	0.002121	0.2052	19	0.02962
11273	ATXN2L	16	28834369	28848558	88	0.00513	0.08666	35	0.009667	0.05088	28	0.0508
219537	SMTNL1	11	57305044	57317747	171	0.005156	0.08134	41	0.3593	0.7572	20	0.6505
100529241	HSPE1-MOB4	2	198364721	198418423	167	0.005242	0.1837	85	0.02472	0.1302	0	NA
25843	MOB4	2	198380295	198418423	144	0.005355	0.1661	66	0.01484	0.06909	56	0.7709
100506581	C16orf95	16	87336404	87351468	397	0.005382	0.04731	96	0.02482	0.1824	0	NA
5595	MAPK3	16	30125426	30134630	115	0.005422	0.09086	19	0.01729	0.1705	9	0.05943
285311	C3orf56	3	126911974	126917028	231	0.005439	0.2196	18	0.06512	0.1895	11	0.3768
343563	OR2T29	1	248721845	248722792	5	0.005455	0.07053	0	NA	NA	0	NA
127068	OR2T34	1	248737102	248738058	5	0.005455	0.07053	0	NA	NA	0	NA
23329	TBC1D30	12	65218352	65274802	250	0.005459	0.2038	140	0.007418	0.3097	75	0.03835
51555	PEX5L	3	179512746	179754841	1049	0.005497	0.01193	892	0.005936	0.01526	770	0.2637
23411	SIRT1	10	69644427	69678147	255	0.005525	0.0007135	116	0.01767	0.001712	95	0.7935
9821	RB1CC1	8	53535018	53627026	305	0.005659	0.04598	203	0.1099	0.1401	123	0.5061
26003	GORASP2	2	171784948	171823645	274	0.00567	0.2497	129	0.2286	0.1626	100	0.2993
63979	FIGNL1	7	50511827	50518088	272	0.005706	0.02049	18	0.0956	0.9929	13	0.7383
2039	DMTN	8	21906660	21940036	342	0.00573	0.002356	161	0.002338	0.005519	127	0.05485
375337	TOPAZ1	3	44283378	44373590	456	0.005743	0.6134	293	0.001706	0.5407	225	0.3065
128611	ZNF831	20	57735895	57834168	557	0.005758	0.1746	380	0.005625	0.08244	184	0.111
4012	LNPEP	5	96271346	96365115	592	0.005844	0.2799	362	0.002479	0.2834	305	0.8845
84913	ATOH8	2	85980909	86018506	286	0.005874	0.6014	106	0.00461	0.5358	74	0.0005907
4951	OCM2	7	97614012	97619416	284	0.005925	0.03213	27	0.3967	0.5861	26	0.176
7762	ZNF215	11	6947654	7009718	492	0.005952	0.004546	249	0.07872	0.1758	119	0.4429
908	CCT6A	7	56119378	56131682	184	0.005957	0.2528	41	0.009077	0.458	37	0.005233
2267	FGL1	8	17721894	17767874	680	0.005993	0.4835	349	0.001247	0.3793	256	0.001453
79803	HPS6	10	103825124	103827795	122	0.006	0.02183	6	0.09051	0.04086	4	0.9234
254225	RNF169	11	74459913	74553458	402	0.006009	0.8141	250	0.001453	0.7007	190	0.000776
6344	SCTR	2	120197419	120282028	558	0.00601	0.09782	432	0.08647	0.1841	340	0.7653
10746	MAP3K2	2	128056245	128100805	272	0.006026	0.8993	123	0.09776	0.9252	90	0.006275
4781	NFIB	9	14081842	14398982	1428	0.006048	0.1828	1213	0.01072	0.1816	571	0.4832
30008	EFEMP2	11	65633912	65640405	179	0.006081	0.08252	18	0.003617	0.01629	14	0.7264
80055	PGAP1	2	197697728	197791454	354	0.006124	0.03326	214	0.002945	0.03869	181	0.8493
100131094	DPP9-AS1	19	4679294	4685960	175	0.006145	0.1814	12	0.06836	0.4594	2	0.1179
9923	ZBTB40	1	22778344	22857650	384	0.006177	0.2527	242	0.005368	0.1486	138	0.1442
51690	LSM7	19	2321520	2328614	192	0.006238	0.04172	30	0.007011	0.1258	32	0.04374
200373	CFAP221	2	120302008	120414237	415	0.006277	0.2299	273	0.01851	0.2682	213	0.5246
389072	PLEKHM3	2	208686012	208890284	772	0.006302	0.1244	601	0.006109	0.0903	390	0.675
56928	SPPL2B	19	2328629	2355100	262	0.006326	0.04934	93	0.005154	0.03054	137	0.1751
84441	MAML2	11	95711440	96076344	1981	0.006398	0.06329	1776	0.02792	0.1252	1351	0.3327
83666	PARP9	3	122246757	122283523	356	0.006414	0.1627	118	0.7306	0.8547	98	0.6695
7006	TEC	4	48137800	48271814	779	0.006471	0.003182	610	0.003241	0.002435	556	0.6519
81789	TIGD6	5	149372686	149380730	200	0.006477	0.5692	27	0.3965	0.3456	16	0.1274
157567	ANKRD46	8	101521980	101572014	324	0.006514	0.4205	170	0.002124	0.5689	89	0.05287
112942	CFAP36	2	55746740	55772216	287	0.006544	0.001439	109	0.04201	0.006665	92	0.2271
54468	MIOS	7	7606522	7647112	413	0.006595	0.3939	215	0.002743	0.2457	157	0.3528
338328	GPIHBP1	8	144295068	144299044	249	0.006634	0.06275	22	0.1443	0.2215	21	0.2658
11007	CCDC85B	11	65657875	65659106	161	0.00664	0.07282	3	0.003351	0.006182	2	0.4063
340267	COL28A1	7	7398244	7575460	1182	0.006723	0.03153	988	0.006446	0.02983	618	0.03436
8577	TMEFF1	9	103235520	103339918	498	0.006724	0.06596	335	0.01696	0.04889	260	0.04721
196403	DTX3	12	57998110	58003585	157	0.006734	0.0941	18	0.04914	0.07515	9	0.2128
3680	ITGA9	3	37493813	37861281	1751	0.006765	0.09935	1619	0.01566	0.09251	1087	0.1026
2960	GTF2E1	3	120461558	120502216	278	0.006785	0.0001879	127	0.02197	0.003156	91	0.2494
100130967	C6orf99	6	159290887	159331385	426	0.006799	0.002619	214	0.03424	0.1261	52	0.4884
22800	RRAS2	11	14299466	14386052	305	0.006806	0.5796	196	0.004531	0.4482	126	0.2769
130589	GALM	2	38893052	38961909	475	0.00685	0.4587	273	0.01206	0.9742	234	0.3676
81544	GDPD5	11	75145683	75236991	563	0.006857	0.3174	351	0.004619	0.2157	232	0.5005
57689	LRRC4C	11	40135524	41481186	5730	0.006861	0.04406	5582	0.00264	0.06005	528	0.1737
401720	FIGNL2	12	52211676	52242364	309	0.006888	0.08477	128	0.01989	0.09026	10	0.1505
727957	MROH1	8	145202919	145316843	199	0.006921	0.003729	138	0.01058	0.0006831	80	0.4859
5673	PSG5	19	43671895	43690688	201	0.00693	0.1658	72	0.01907	0.09103	117	0.06349
84699	CREB3L3	19	4153598	4173051	88	0.006951	0.08286	32	0.1128	0.1548	71	0.6036
23576	DDAH1	1	85784168	86044046	1196	0.007066	0.1311	1008	0.006343	0.1016	860	0.002313
346	APOC4	19	45445495	45448753	156	0.007078	0.447	10	0.2155	0.4549	8	0.2894
3753	KCNE1	21	35790910	35884573	645	0.007088	0.06516	399	0.04067	0.04489	218	0.4389
3329	HSPD1	2	198351308	198364998	91	0.007103	0.1513	29	0.4767	0.6206	25	0.7415
116328	C8orf34	8	69242957	69731258	2058	0.007129	0.1086	1901	0.01733	0.1867	1285	0.7569
642658	SCX	8	145321517	145323045	4	0.007135	0.002173	0	NA	NA	0	NA
27245	AHDC1	1	27860756	27930463	180	0.007153	0.007161	94	0.009295	0.005891	76	0.5071
6045	RNF2	1	185014482	185071740	304	0.007209	0.4571	154	0.05256	0.3841	77	0.8554
727910	TLCD2	17	1606084	1613662	171	0.00725	0.002014	22	0.05136	0.01828	5	0.3094
5321	PLA2G4A	1	186798032	186958113	797	0.007291	0.05102	657	0.008266	0.06054	569	0.1416
10981	RAB32	6	146864828	146876086	127	0.007329	0.01044	29	0.0612	0.08142	13	0.3819
84456	L3MBTL3	6	130339728	130462594	618	0.007342	0.02257	435	0.005823	0.009955	360	0.6839
5551	PRF1	10	72357104	72362531	218	0.007359	0.3453	28	0.001173	0.1582	17	0.1296
4070	TACSTD2	1	59041095	59043166	282	0.007399	2.029e-05	14	0.2994	0.06159	11	0.4404
84457	PHYHIPL	10	60936348	61007815	408	0.00743	0.2753	260	0.004767	0.2056	126	0.02242
4126	MANBA	4	103552643	103682151	704	0.007433	0.006562	518	0.002775	0.01536	236	0.5628
114805	GALNT13	2	154728426	155310489	2721	0.007464	0.03223	2502	0.007787	0.01439	2085	0.3933
389124	IQCF5	3	51907737	51909600	131	0.00747	0.05321	3	0.412	0.6939	2	0.05707
128408	BHLHE23	20	61637331	61638387	258	0.007482	0.1465	0	NA	NA	0	NA
54886	LPPR1	9	103791031	104087417	1610	0.007484	0.1631	1389	0.005311	0.11	1132	0.2951
6993	DYNLT1	6	159057506	159065804	218	0.007489	0.1612	27	0.02075	0.3106	17	0.03824
349667	RTN4RL2	11	57227926	57244384	161	0.007503	0.3536	39	0.001162	0.1813	21	0.03235
8645	KCNK5	6	39156747	39197251	455	0.007504	0.01712	216	0.002794	0.001099	171	0.1402
3761	KCNJ4	22	38822332	38851205	259	0.007539	0.5209	107	0.01279	0.5007	92	0.5045
56005	MYDGF	19	4657557	4670415	185	0.007553	0.2029	59	0.009025	0.1086	62	0.1041
221914	GPC2	7	99767229	99774990	125	0.007558	0.004641	19	0.004899	0.003352	11	0.05284
84285	EIF1AD	11	65764016	65769637	189	0.00759	0.1372	26	0.4923	0.5695	22	0.1828
5876	RABGGTB	1	76251879	76260775	249	0.007649	0.2341	27	0.05659	0.2653	24	0.1382
57567	ZNF319	16	58028572	58034551	161	0.007651	0.2875	17	0.006116	0.3004	10	0.02563
4684	NCAM1	11	112831969	113149158	1577	0.007693	0.001591	1403	0.02982	0.002306	982	0.6361
2956	MSH6	2	48010221	48034092	268	0.007703	0.425	115	0.005874	0.2738	95	0.09181
64919	BCL11B	14	99635624	99738514	526	0.007706	0.2725	381	0.00567	0.2771	301	0.1185
85437	ZCRB1	12	42705888	42719932	245	0.007757	0.4691	41	0.008831	0.2788	32	0.02769
644	BLVRA	7	43798272	43846941	296	0.007772	0.2863	136	0.01516	0.1803	103	0.4701
341350	OVCH1	12	29580489	29650619	503	0.007804	0.09502	289	0.007413	0.07641	255	0.1044
5723	PSPH	7	56078056	56119297	297	0.007871	0.2951	124	0.008307	0.1814	124	0.001524
4184	SMCP	1	152850798	152857523	284	0.007879	0.01803	31	0.9524	0.4938	5	0.2892
353132	LCE1B	1	152784447	152785585	178	0.007945	0.01367	1	0.9201	0.5998	1	0.6983
126282	TNFAIP8L1	19	4639527	4655580	256	0.007982	0.3615	61	0.001013	0.3568	55	0.1353
9712	USP6NL	10	11502509	11653679	721	0.007985	0.03136	524	0.004961	0.01827	408	0.8185
7205	TRIP6	7	100464950	100471076	148	0.008047	0.1039	16	0.004054	0.108	15	0.193
127069	OR2T10	1	248756131	248757069	6	0.008133	0.08822	2	0.1787	0.3653	0	NA
27159	CHIA	1	111833474	111863188	517	0.008135	0.02315	234	0.002747	0.007795	224	0.6443
29969	MDFIC	7	114562169	114659971	449	0.008145	0.3537	290	0.002364	0.217	194	0.1467
402682	UFSP1	7	100486344	100487339	167	0.008162	0.2993	3	0.1736	0.6277	2	0.1574
2585	GALK2	15	49447974	49659955	888	0.008279	0.5344	741	0.0114	0.4794	566	0.9719
79842	ZBTB3	11	62518435	62521656	115	0.00829	0.1534	10	0.383	0.1596	6	0.8466
79744	ZNF419	19	57999079	58006048	244	0.008293	0.09445	31	0.2524	0.2657	29	0.4575
3736	KCNA1	12	5019073	5027422	239	0.008304	0.2524	25	0.004104	0.2919	21	0.05959
338773	TMEM119	12	108983622	108991894	241	0.008306	0.1407	38	0.345	0.9212	26	0.2558
56892	C8orf4	8	40010987	40012827	186	0.008358	0.004853	4	0.07972	0.05903	2	0.5583
6357	CCL13	17	32683471	32685629	243	0.00836	0.4284	7	0.9592	0.5929	2	0.4827
55646	LYAR	4	4269428	4291896	432	0.00839	0.03584	140	0.1666	0.2406	110	0.841
57669	EPB41L5	2	120770604	120936697	557	0.008395	0.05116	430	0.5462	0.248	349	0.742
6002	RGS12	4	3315874	3441640	694	0.008408	0.001376	474	0.002134	0.05045	316	0.4992
2213	FCGR2B	1	161632905	161648444	127	0.008413	0.2374	23	0.05932	0.2099	26	0.308
129285	PPP1R21	2	48667908	48742531	605	0.008422	0.01437	363	0.01058	0.01199	252	0.2185
80757	TMEM121	14	105992953	105996554	59	0.00843	0.004302	2	0.006528	0.004201	3	0.3717
54212	SNTG1	8	50822349	51706171	4052	0.008463	0.06765	3827	0.01559	0.07155	2961	0.2818
79691	QTRTD1	3	113775582	113807269	224	0.008491	0.1446	92	0.005126	0.07561	70	0.3198
23327	NEDD4L	18	55711580	56068772	1789	0.008504	0.008809	1590	0.01355	0.005488	1220	0.4547
388946	TMEM247	2	46706704	46711564	260	0.008551	0.2303	30	0.03138	0.4692	28	0.5504
7043	TGFB3	14	76424440	76449334	184	0.008559	0.001512	75	0.6379	0.5582	54	0.4063
55793	FAM63A	1	150969213	150980854	224	0.008593	0.01616	35	0.08642	0.739	30	0.1988
85352	KIAA1644	22	44639545	44727470	746	0.008602	0.3028	458	0.004086	0.3301	318	0.141
11026	LILRA3	19	54799854	54804625	197	0.008704	0.00524	13	0.02594	0.1602	30	0.879
55214	P3H2	3	189674517	189840226	1156	0.008741	0.1264	830	0.02606	0.1565	677	0.5931
25776	CBY1	22	39052658	39069859	256	0.008762	0.236	82	0.1634	0.4279	83	0.1902
7376	NR1H2	19	50879680	50886285	153	0.008814	0.3259	13	0.002261	0.1047	10	0.006069
28231	SLCO4A1	20	61273795	61317137	354	0.008835	0.189	219	0.007686	0.2079	103	0.7344
345930	ECT2L	6	139117248	139225207	675	0.008837	0.5921	489	0.004378	0.4832	343	0.06836
7627	ZNF75A	16	3355406	3372935	155	0.008913	0.4613	48	0.1008	0.8305	26	0.01909
389114	ZNF662	3	42947402	42960825	214	0.008914	0.1675	42	0.00608	0.01725	29	0.1703
390259	BSX	11	122848357	122852379	188	0.008955	0.5751	9	0.5276	0.9409	9	0.5179
147694	ZNF548	19	57901218	57913919	237	0.008996	0.3508	44	0.05307	0.5472	26	0.7386
117153	MIA2	14	39703125	39722575	233	0.009005	0.0565	60	0.01241	0.1744	55	0.08994
124997	WDR81	17	1619817	1641893	239	0.009052	0.002541	83	0.006137	0.005671	42	0.1918
2520	GAST	17	39868578	39872221	220	0.009114	0.002182	11	0.02936	0.06188	9	0.08157
5678	PSG9	19	43757434	43773709	315	0.009133	0.4797	85	0.01475	0.3917	107	0.2802
100127206	KIAA1024L	5	129083884	129100756	202	0.009167	0.5002	64	0.01242	0.4679	61	0.01439
51305	KCNK9	8	140613081	140715299	632	0.009184	0.4928	430	0.00373	0.3487	284	0.1258
10179	RBM7	11	114271283	114279636	143	0.009194	0.04495	15	0.00822	0.1182	11	0.1158
54577	UGT1A7	2	234590584	234681945	641	0.009222	0.01909	442	0.01106	0.01709	384	0.4519
11214	AKAP13	15	85923818	86292589	2028	0.009226	0.2764	1736	0.01235	0.3444	1459	0.5619
80196	RNF34	12	121837886	121862155	293	0.009263	0.7023	80	0.004587	0.4004	71	0.01183
400591	C17orf102	17	32901142	32906388	216	0.009291	0.1289	29	0.6332	0.8728	21	0.0873
5048	PAFAH1B1	17	2496923	2588909	481	0.009302	0.4966	300	0.01685	0.4548	218	0.1201
10971	YWHAQ	2	9724096	9771184	351	0.00931	0.01032	154	0.01422	0.005133	100	0.768
1007	CDH9	5	26880709	27038689	803	0.009394	0.3593	687	0.006566	0.2706	550	0.1917
1266	CNN3	1	95362507	95392735	353	0.009398	0.01447	153	0.3838	0.4814	129	0.3447
58160	NFE4	7	102613884	102619114	87	0.009407	0.02475	10	0.01156	0.1334	8	0.5915
401466	C8orf59	8	86126288	86132643	112	0.009461	0.08118	12	0.3099	0.05546	11	0.8491
10734	STAG3	7	99775186	99812010	213	0.009495	0.00501	102	0.02541	0.01256	88	0.03222
200008	CDCP2	1	54604668	54618679	259	0.009565	0.6388	83	0.01093	0.6931	78	0.006645
23352	UBR4	1	19401000	19536812	603	0.009594	0.606	417	0.0101	0.5406	306	0.1805
10849	CD3EAP	19	45909467	45914024	140	0.009636	0.05222	23	0.05707	0.2723	20	0.1873
22993	HMGXB3	5	149380169	149432706	345	0.009684	0.6464	211	0.01664	0.6059	139	0.151
5345	SERPINF2	17	1646015	1658562	224	0.009719	0.00566	59	0.01105	0.008858	49	0.2473
10629	TAF6L	11	62538775	62554814	141	0.009725	0.1505	48	0.001003	0.05884	33	0.08709
285362	SUMF1	3	4402829	4508966	728	0.009764	0.07379	493	0.2645	0.2359	391	0.6678
10432	RBM14	11	66384053	66397405	95	0.00978	0.2031	24	0.09257	0.1539	15	0.8808
51018	RRP15	1	218458629	218511325	298	0.009782	5.68e-05	152	0.4172	0.2213	92	0.9161
101928948	LOC101928948	4	9533585	9609872	789	0.009893	0.6619	558	0.01324	0.5823	0	NA
91151	TIGD7	16	3348808	3355439	151	0.009901	0.3151	17	0.4948	0.03773	1	0.02409
55252	ASXL2	2	25962253	26101312	591	0.009906	0.1923	469	0.01062	0.1609	386	0.4658
92714	ARRDC1	9	140500092	140509812	124	0.009973	0.08317	26	0.02826	0.4642	20	0.07659
26091	HERC4	10	69681656	69835103	540	0.01008	0.002203	394	0.008167	0.0009297	323	0.7131
43	ACHE	7	100487615	100493754	204	0.01017	0.3638	17	0.005229	0.1435	13	0.2341
3745	KCNB1	20	47988505	48099181	674	0.01019	0.06452	511	0.006881	0.0382	423	0.25
4246	SCGB2A1	11	61976140	61981411	283	0.01024	0.5835	21	0.1501	0.351	16	0.5954
283643	C14orf80	14	105956192	105965585	33	0.01027	0.002385	6	0.3544	0.1065	9	0.4312
57577	KIAA1407	3	113682984	113775460	354	0.01028	0.2014	221	0.1409	0.2865	154	0.4193
116225	ZMYND19	9	140476531	140484937	123	0.0103	0.07896	17	0.004383	0.04412	18	0.3104
54165	DCUN1D1	3	182660153	182703731	222	0.01031	0.03559	93	0.01381	0.03242	43	0.1555
84174	SLA2	20	35240922	35274619	139	0.01032	0.009349	64	0.03237	0.05245	36	0.5134
387914	SHISA2	13	26618735	26625198	349	0.01038	0.6666	33	0.00107	0.08819	24	0.0448
29982	NRBF2	10	64893007	64914786	284	0.01042	0.4074	73	0.002435	0.1487	51	0.467
1412	CRYBA2	2	219854912	219858127	52	0.01044	0.005635	0	NA	NA	0	NA
6777	STAT5B	17	40351195	40428478	239	0.01052	0.1558	139	0.01216	0.07085	94	0.1673
637	BID	22	18216906	18257431	371	0.01058	0.002184	183	0.004078	0.001171	169	0.2075
4825	NKX6-1	4	85414436	85419387	127	0.01058	0.01445	9	0.2267	0.2205	7	0.7078
64760	FAM160B2	8	21946695	21962405	288	0.01061	0.01562	61	0.6232	0.5361	46	0.6696
5316	PKNOX1	21	44394643	44453688	680	0.01064	0.03231	348	0.2272	0.7469	328	0.3752
222642	TSPO2	6	41010237	41012076	235	0.01075	0.3436	6	0.04528	0.06769	3	0.5325
133121	ENPP6	4	185009859	185139114	900	0.01076	0.002336	677	0.003148	0.001853	518	0.451
115557	ARHGEF25	12	58003963	58011028	178	0.01077	0.2424	18	0.02596	0.2833	13	0.1687
23657	SLC7A11	4	139085248	139163572	525	0.01085	0.516	356	0.1183	0.3463	247	0.564
168850	ZNF800	7	127010097	127032778	253	0.01091	0.02314	80	0.01092	0.01695	71	0.4645
644414	DEFB131	4	9446260	9452240	151	0.01095	0.4141	24	0.01609	0.5873	27	0.02767
8416	ANXA9	1	150954499	150968114	192	0.01099	0.3418	48	0.01797	0.2958	39	0.232
391059	FRRS1	1	100174206	100232186	473	0.011	0.1937	295	0.00649	0.09932	251	0.002708
4018	LPA	6	160952506	161097478	599	0.01102	6.169e-05	434	0.01006	2.554e-05	281	0.1699
10300	KATNB1	16	57769623	57791162	282	0.01102	0.009512	103	0.03931	0.03355	73	0.3276
24141	LAMP5	20	9495005	9511171	280	0.01105	0.176	74	0.1659	0.6193	69	0.6457
92999	ZBTB47	3	42695176	42709072	185	0.01109	0.4401	48	0.0006871	0.187	18	0.01722
100527943	TGIF2-C20orf24	20	35202957	35240960	151	0.01112	0.005393	60	0.006111	0.0007269	0	NA
80343	SEL1L2	20	13829635	13975979	745	0.01119	0.1011	568	0.008776	0.07347	467	0.2718
22797	TFEC	7	115575202	115799950	903	0.0112	0.03204	721	0.01736	0.02558	251	0.3846
49854	ZBTB21	21	43406940	43430496	379	0.01121	0.0003735	93	0.005966	0.0001205	71	0.808
503582	ARGFX	3	121281269	121309469	251	0.01126	0.08358	113	0.6454	0.3253	87	0.8411
8737	RIPK1	6	3064201	3115421	361	0.01133	0.0001976	179	0.02999	0.008151	110	0.2775
66000	TMEM108	3	132757171	133116619	1684	0.01138	0.1283	1493	0.01414	0.1144	1243	0.05039
6519	SLC3A1	2	44502597	44547963	384	0.01138	0.3126	213	0.05552	0.5329	159	0.1996
163782	KANK4	1	62701837	62785083	686	0.0114	0.6943	478	0.01588	0.5323	409	0.3384
51188	SS18L2	3	42623332	42636490	206	0.01141	0.3997	44	0.07792	0.6072	11	0.2108
100526694	MSANTD3-TMEFF1	9	103204188	103339918	613	0.01142	0.07828	436	0.02135	0.06861	0	NA
5156	PDGFRA	4	55095264	55164412	410	0.01145	0.1718	245	0.005701	0.074	154	0.6031
4606	MYBPC2	19	50936160	50969583	321	0.01154	0.2114	132	0.551	0.7759	113	0.4821
6799	SULT1A2	16	28603264	28611058	159	0.01158	0.5038	37	0.006392	0.4224	22	0.005972
339983	NAT8L	4	2061239	2070816	124	0.01159	0.02489	21	0.1649	0.9174	8	0.01321
54764	ZRANB1	10	126605704	126676005	452	0.01163	0.2893	199	0.2674	0.8083	89	0.6298
10924	SMPDL3A	6	123109601	123130865	287	0.01165	0.5665	93	0.6403	0.5271	65	0.4328
9156	EXO1	1	242011491	242053241	412	0.01166	0.2112	230	0.02935	0.1082	201	0.2205
55601	DDX60	4	169137442	169239958	691	0.01169	0.1891	495	0.009852	0.1849	349	0.2274
54576	UGT1A8	2	234526291	234681946	895	0.0117	0.03833	683	0.01693	0.02129	577	0.4756
64928	MRPL14	6	44081372	44095191	279	0.01171	0.1658	52	0.5635	0.4875	47	0.5093
10393	ANAPC10	4	145915727	146019693	243	0.01173	0.7513	180	0.009486	0.6728	111	0.07445
54659	UGT1A3	2	234637773	234681945	437	0.01179	0.0167	212	0.007635	0.01335	165	0.505
29097	CNIH4	1	224544513	224567154	251	0.01179	0.5952	91	0.02881	0.4717	35	0.06728
3336	HSPE1	2	198364721	198368187	76	0.0118	0.195	2	0.2246	0.3546	3	0.7044
80219	COQ10B	2	198318231	198339851	104	0.01182	0.2622	27	0.3545	0.732	26	0.7018
728689	EIF3CL	16	28390900	28415162	1	0.01185	0.1696	0	NA	NA	0	NA
1020	CDK5	7	150750899	150755052	181	0.01187	0.005563	13	0.2268	0.06888	8	0.8689
166793	ZBTB49	4	4291924	4323513	510	0.01199	0.04318	194	0.003419	0.01566	117	0.8068
440068	CARD17	11	104963196	104972158	217	0.01204	0.2466	35	0.6037	0.654	24	0.3931
25873	RPL36	19	5690272	5691678	174	0.0121	0.2281	4	0.9359	0.8362	2	0.4504
221302	ZUFSP	6	116956781	116989973	236	0.01213	0.001235	105	0.003688	0.0007736	110	0.1523
11278	KLF12	13	74260149	74708400	2158	0.01216	0.3825	1964	0.01777	0.2996	1524	0.1869
58497	PRUNE	1	150980867	151008189	275	0.01221	0.02365	118	0.008133	0.1412	84	0.04917
64754	SMYD3	1	245912642	246670644	4471	0.01225	0.1539	4145	0.0123	0.1415	3153	0.5444
26258	BLOC1S6	15	45879417	45901909	176	0.01225	0.1402	59	0.1349	0.1444	24	0.1791
7753	ZNF202	11	123594997	123612383	250	0.0123	0.4714	76	0.05573	0.4987	66	0.08794
1739	DLG1	3	196769431	197026171	1314	0.01232	0.156	1057	0.004211	0.1112	755	0.223
23452	ANGPTL2	9	129849628	129885044	204	0.01237	0.005514	93	0.04036	0.005929	57	0.8686
414061	DNAJB3	2	234651396	234652661	227	0.01238	0.009955	7	0.3012	0.6654	8	0.4228
90527	DUOXA1	15	45409564	45422075	158	0.0124	0.01707	34	0.03601	0.3713	25	0.719
284521	OR2L13	1	248100493	248264224	865	0.01242	0.8376	605	0.005969	0.783	529	0.003346
50807	ASAP1	8	131064350	131455906	1879	0.01244	0.02844	1674	0.0138	0.03574	1254	0.5185
917	CD3G	11	118215032	118224497	141	0.01248	0.2257	28	0.0202	0.1968	21	0.6484
51227	PIGP	21	38437664	38445458	275	0.01254	0.4513	39	0.008303	0.2966	32	0.09854
8731	RNMT	18	13726659	13764555	324	0.01254	0.06874	142	0.01563	0.1506	112	0.4198
54658	UGT1A1	2	234668919	234681945	285	0.01257	0.01389	51	0.004222	0.004511	34	0.6781
53905	DUOX1	15	45422192	45457776	236	0.0126	0.001673	107	0.0215	0.01643	87	0.7415
112840	WDR89	14	64063757	64108641	290	0.01262	0.1347	139	0.05973	0.332	114	0.3468
54622	ARL15	5	53180578	53606403	2188	0.01263	0.03812	1991	0.01245	0.02664	1543	0.2177
1521	CTSW	11	65647284	65651212	147	0.0127	0.108	19	0.01247	0.07474	8	0.3122
1072	CFL1	11	65622282	65625804	147	0.0127	0.108	16	0.1177	0.6466	9	0.7392
915	CD3D	11	118209789	118213459	125	0.01275	0.3531	8	0.05091	0.09098	6	0.3852
10039	PARP3	3	51976297	51982883	131	0.01276	0.1292	16	0.4267	0.3405	8	0.4062
341405	ANKRD33	12	52281745	52285505	244	0.01277	0.0358	27	0.5615	0.1517	23	0.7624
440699	LRRC52	1	165513478	165533185	373	0.0128	0.2122	110	0.01686	0.08461	82	0.4328
6319	SCD	10	102106772	102124588	233	0.0128	0.563	69	0.04955	0.5404	39	0.5103
10501	SEMA6B	19	4542600	4559771	192	0.01281	0.4755	34	0.3839	0.2435	52	0.4087
400797	LINC00083	1	178463034	178468769	176	0.01283	0.2584	27	0.03182	0.06751	1	0.4834
57088	PLSCR4	3	145910122	145968966	515	0.01287	0.03011	319	0.03067	0.0328	274	0.7852
221711	SYCP2L	6	10887064	10974542	739	0.01293	0.000862	535	0.01044	0.001576	300	0.7722
254887	ZDHHC23	3	113666748	113705706	217	0.01304	0.07458	97	0.04427	0.1468	29	0.3655
374875	HSD11B1L	19	5680776	5688534	180	0.01304	0.2671	15	0.9362	0.8288	10	0.4504
9628	RGS6	14	72398817	73033238	3279	0.01308	0.02413	3084	0.02866	0.01298	2600	0.09292
219348	PLAC9	10	81892258	81904784	350	0.01312	0.5171	82	0.001589	0.3345	72	0.1099
51619	UBE2D4	7	43966035	43995735	280	0.01315	0.09916	112	0.009177	0.07842	97	0.05555
254122	SNX32	11	65601305	65621578	207	0.01316	0.1456	44	0.2574	0.7185	31	0.5129
9354	UBE4A	11	118230296	118269926	205	0.01318	0.3451	97	0.2115	0.2731	72	0.7008
54674	LRRN3	7	110731062	110765510	219	0.01318	0.0307	81	0.2207	0.4379	66	0.09443
5672	PSG4	19	43696854	43709926	138	0.0132	0.3695	30	0.0849	0.193	92	0.2146
10648	SCGB1D1	11	61957710	61961009	269	0.01323	0.5458	14	0.9144	0.9265	13	0.8173
389289	ANXA2R	5	43039182	43040447	144	0.01326	0.2008	1	0.6342	0.2596	1	0.7642
54865	GPATCH4	1	156564100	156571288	168	0.01328	0.0001721	47	0.005117	6.915e-05	41	0.8364
54738	FEV	2	219845809	219850379	57	0.01335	0.002586	4	0.3006	0.0567	4	0.4818
56924	PAK6	15	40509629	40569688	414	0.01342	0.03487	257	0.008716	0.01994	160	0.1142
653073	GOLGA8J	15	30375038	30386084	90	0.01342	0.6913	0	NA	NA	0	NA
55112	WDR60	7	158649269	158738883	575	0.01343	0.1801	366	0.006314	0.18	316	0.3144
10209	EIF1	17	39845127	39847898	203	0.01343	0.001418	5	0.2101	0.1556	0	NA
11151	CORO1A	16	30194731	30200397	79	0.01348	0.1706	13	0.03748	0.1244	4	0.05884
9153	SLC28A2	15	45544428	45568132	336	0.01349	0.1392	89	0.2052	0.1872	68	0.6787
221154	MICU2	13	22066828	22178355	560	0.01353	0.4551	414	0.01414	0.3911	328	0.07132
56993	TOMM22	22	39077954	39080765	194	0.01355	0.5678	9	0.03482	0.3414	10	0.2211
30849	PIK3R4	3	130397778	130465696	364	0.01357	0.102	214	0.007021	0.07267	134	0.3025
79738	BBS10	12	76738266	76742222	124	0.0136	0.2869	8	0.05071	0.1084	5	0.6031
1662	DDX10	11	108535816	108811650	993	0.01361	0.1162	811	0.1134	0.2071	522	0.2425
6785	ELOVL4	6	80624529	80657315	328	0.01366	0.3328	138	0.4372	0.7651	121	0.569
81472	OR2C3	1	247693434	247697141	243	0.01367	0.06039	19	0.2462	0.5058	16	0.8458
26762	HAVCR1	5	156455989	156486130	404	0.01372	0.0009717	165	0.217	0.004645	144	0.4944
25903	OLFML2B	1	161952982	161994172	348	0.01373	0.02898	180	0.004691	0.01065	141	0.1314
6059	ABCE1	4	146019156	146050676	136	0.01374	0.6263	39	0.05679	0.9186	19	0.001843
6997	TDGF1	3	46616045	46623953	286	0.01375	0.03854	45	0.08841	0.03978	28	0.8597
29078	NDUFAF4	6	97337187	97345767	214	0.01376	0.09042	36	0.259	0.8249	32	0.5291
51078	THAP4	2	242523820	242576753	458	0.01379	0.076	187	0.02851	0.2843	155	0.6268
53407	STX18	4	4420695	4543775	744	0.0138	0.05757	527	0.02313	0.185	344	0.05222
2033	EP300	22	41488614	41576081	316	0.0138	0.04503	224	0.02784	0.08314	161	0.5895
55578	SUPT20H	13	37583449	37633850	257	0.01381	0.007609	118	0.01271	0.007426	76	0.2427
8542	APOL1	22	36649117	36663577	317	0.01383	0.1577	78	0.2448	0.2772	69	0.01675
6832	SUPV3L1	10	70939993	70968854	250	0.01387	0.06463	93	0.01005	0.04539	78	0.05602
653567	TMEM236	10	17794260	17842866	84	0.01392	0.006425	2	0.2793	0.7787	0	NA
151647	FAM19A4	3	68780915	68981761	1115	0.01396	0.1065	939	0.02025	0.1645	687	0.3088
29880	ALG5	13	37523907	37573504	244	0.01397	0.0004392	136	0.02525	0.000816	102	0.1518
9869	SETDB1	1	150898815	150937389	248	0.014	0.4797	109	0.009328	0.3553	86	0.1571
152206	CCDC13	3	42749764	42814745	354	0.014	0.4585	240	0.0116	0.4709	160	0.06242
6878	TAF6	7	99704693	99717481	120	0.01407	0.3013	24	0.1185	0.5964	25	0.05507
7294	TXK	4	48068410	48136273	388	0.01408	0.0003752	240	0.01822	0.001645	194	0.648
1380	CR2	1	207627645	207663240	313	0.01411	0.0916	140	0.01573	0.1028	89	0.0204
285643	KIF4B	5	154393260	154397685	238	0.01411	0.001489	12	0.07423	0.03835	8	0.09365
157680	VPS13B	8	100025299	100890447	1792	0.01416	0.4721	1710	0.01356	0.4447	1771	0.244
64786	TBC1D15	12	72233487	72320629	367	0.01426	0.029	237	0.007713	0.01865	194	0.4235
57007	ACKR3	2	237469424	237491001	271	0.0143	0.002351	73	0.09306	0.005707	28	0.1705
3062	HCRTR2	6	55039071	55147538	733	0.01433	0.4252	462	0.004289	0.2887	377	0.01867
11031	RAB31	18	9708228	9862553	1083	0.01438	0.03446	768	0.01103	0.01096	684	0.7277
728741	NPIPB6	16	28353833	28374592	6	0.01438	0.1473	0	NA	NA	0	NA
285282	RABL3	3	120405528	120461384	330	0.01441	0.000554	166	0.006319	0.0002525	121	0.3195
2553	GABPB1	15	50569389	50647605	452	0.0145	0.119	263	0.06142	0.06595	231	0.2386
646851	FAM227A	22	38974125	39052634	419	0.01452	0.3559	249	0.01737	0.3098	183	0.1829
286749	STON1-GTF2A1L	2	48757064	49003656	1589	0.0146	0.1647	1346	0.03124	0.139	490	0.006851
91683	SYT12	11	66790190	66818334	223	0.0146	0.1339	75	0.03331	0.3417	32	0.516
9488	PIGB	15	55611133	55647906	321	0.01466	0.2401	144	0.2261	0.591	138	0.3606
254439	C11orf86	11	66742754	66744479	107	0.01467	0.1305	7	0.206	0.254	2	0.9543
2895	GRID2	4	93225453	94695707	5433	0.01468	0.2207	5288	0.01577	0.206	4320	0.7147
29923	HILPDA	7	128095884	128098472	184	0.01469	0.1281	8	0.01752	0.7792	9	0.03918
11340	EXOSC8	13	37574678	37583751	146	0.01472	0.002492	24	0.006059	0.001821	16	0.2674
23677	SH3BP4	2	235860628	235964358	564	0.01478	0.1629	396	0.004212	0.1063	337	0.1224
6776	STAT5A	17	40439565	40463961	153	0.01482	0.2331	68	0.01736	0.3768	60	0.1376
8660	IRS2	13	110406184	110438914	327	0.01483	0.6686	124	0.01309	0.5049	121	0.7598
112752	IFT43	14	76452096	76550416	474	0.01484	0.001482	350	0.008677	0.00139	260	0.5685
9217	VAPB	20	56964175	57026157	414	0.01487	0.03041	221	0.2734	0.3835	182	0.8127
353134	LCE1D	1	152769227	152770657	164	0.01489	0.03018	3	0.9023	0.6029	5	0.51
60484	HAPLN2	1	156589085	156595517	167	0.01492	0.0001803	9	0.278	0.05432	7	0.938
23633	KPNA6	1	32573644	32642169	200	0.01493	0.5076	114	0.04918	0.4051	94	0.2517
148534	TMEM56	1	95582894	95663163	493	0.01494	0.03448	301	0.01173	0.02371	278	0.5796
1211	CLTA	9	36190853	36212059	256	0.01499	0.4536	69	0.0005949	0.1412	66	0.02045
1000	CDH2	18	25530930	25757445	830	0.015	0.1424	693	0.0117	0.06922	562	0.03818
6786	STIM1	11	3876933	4114440	1105	0.01519	0.1392	938	0.4054	0.1805	613	0.8738
56978	PRDM8	4	81105033	81125483	294	0.01521	0.4196	83	0.02344	0.4622	63	0.1392
7284	TUFM	16	28853732	28857729	106	0.01522	0.08127	9	0.004742	0.03256	6	0.03969
4712	NDUFB6	9	32553524	32573182	206	0.01524	0.1547	61	0.009303	0.1111	52	0.2563
731	C8A	1	57320443	57383894	607	0.01526	0.2282	338	0.4793	0.3818	249	0.5325
51377	UCHL5	1	192981496	193029237	243	0.0153	0.1377	117	0.7701	0.4655	84	0.2841
57471	ERMN	2	158175125	158184146	114	0.01531	0.002058	17	0.001105	0.00224	12	0.5341
167	CRISP1	6	49801970	49844809	331	0.01536	0.005925	159	0.05545	0.02976	95	0.5032
23780	APOL2	22	36622255	36636000	317	0.01541	0.1466	81	0.0329	0.07583	71	0.1477
8530	CST7	20	24929866	24940564	360	0.01544	0.2956	78	0.07689	0.164	68	0.06961
729515	TMEM242	6	157710054	157745253	264	0.01546	0.5142	95	0.01194	0.321	72	0.8726
5915	RARB	3	25215638	25639423	2578	0.01553	0.01774	2365	0.02899	0.01474	687	0.2534
5624	PROC	2	128175996	128186822	211	0.01558	0.974	43	0.3127	0.9049	31	0.01886
8419	BFSP2	3	133118790	133194056	564	0.0156	0.3104	343	0.02302	0.1674	300	0.2104
643226	GRXCR2	5	145239204	145299816	376	0.01577	0.501	213	0.01019	0.3458	33	0.4219
5970	RELA	11	65421067	65430443	152	0.01577	0.5181	25	0.3227	0.4172	16	0.804
79894	ZNF672	1	249132409	249143716	108	0.01581	0.007852	18	0.02559	0.001872	14	0.3016
91768	CABLES1	18	20714528	20840434	647	0.01587	0.1195	466	0.01098	0.1213	292	0.493
150472	CBWD2	2	114195268	114253781	69	0.01588	0.05305	15	0.8443	0.8201	2	0.7159
27283	TINAG	6	54173203	54254950	574	0.01596	0.7373	360	0.01826	0.5979	257	0.1964
26281	FGF20	8	16850334	16859674	381	0.01605	0.09327	53	0.01283	0.03903	50	0.4681
4249	MGAT5	2	134877502	135212192	1579	0.0161	0.003983	1357	0.00734	0.002153	625	0.6983
3834	KIF25	6	168418553	168445769	465	0.01612	0.3118	146	0.001934	0.05209	129	0.01973
148823	GCSAML	1	247670417	247740990	544	0.01615	0.06969	345	0.009078	0.04016	106	0.5655
55848	PLGRKT	9	5357966	5438381	605	0.01618	0.03271	403	0.1304	0.2767	303	0.2666
11016	ATF7	12	53901640	54020200	468	0.01619	0.06251	331	0.009645	0.08671	231	0.6631
6817	SULT1A1	16	28616908	28634907	134	0.01619	0.3774	71	0.01305	0.4969	30	0.008608
6510	SLC1A5	19	47263587	47292280	301	0.0162	0.3181	131	0.01621	0.1636	42	0.2338
29919	C18orf8	18	21083434	21113311	223	0.01623	0.6313	66	0.557	0.3646	59	0.4593
2119	ETV5	3	185764106	185826901	310	0.01627	0.285	143	0.0062	0.2969	115	0.06566
11131	CAPN11	6	44126548	44152139	331	0.01627	0.1518	140	0.4415	0.5791	116	0.2144
6405	SEMA3F	3	50192562	50226508	193	0.01638	0.5405	96	0.01145	0.4287	67	0.03793
353514	LILRA5	19	54818353	54824409	166	0.01644	0.09123	14	0.004002	0.04475	16	0.8813
9117	SEC22C	3	42589459	42642572	345	0.01644	0.4839	185	0.006105	0.4159	94	0.2113
8682	PEA15	1	160175125	160185162	176	0.01646	0.3792	17	0.004469	0.1265	12	0.5341
56996	SLC12A9	7	100450337	100464634	181	0.01661	0.1345	35	0.02582	0.1889	31	0.05832
124976	SPNS2	17	4402129	4443228	462	0.01662	0.06864	206	0.1943	0.9174	157	0.1584
10399	GNB2L1	5	180663928	180671209	212	0.01662	0.3161	38	0.524	0.4346	37	0.7979
149428	BNIPL	1	151009029	151020076	204	0.01664	0.0169	45	0.04574	0.03619	31	0.1245
100533181	FXYD6-FXYD2	11	117690790	117747746	462	0.01678	0.6272	254	0.3076	0.6025	0	NA
51715	RAB23	6	57051790	57087112	161	0.01679	0.05379	43	0.6424	0.2697	34	0.375
257062	CATSPERD	19	5720688	5778742	404	0.01682	0.2164	205	0.175	0.1332	168	0.2376
2071	ERCC3	2	128014866	128051752	246	0.01683	0.2442	116	0.005452	0.1063	98	0.007115
7135	TNNI1	1	201372895	201390874	274	0.01689	0.1723	56	0.1585	0.1894	41	0.2756
5774	PTPN3	9	112137974	112260593	611	0.01694	0.01863	457	0.02896	0.02366	353	0.6824
25970	SH2B1	16	28872939	28885534	126	0.01696	0.09749	23	0.2413	0.3927	12	0.09438
55231	CCDC87	11	66357640	66360554	70	0.01699	0.2779	5	0.03436	0.1534	3	0.584
57643	ZSWIM5	1	45482071	45672250	566	0.017	0.6104	441	0.02057	0.6499	403	0.2359
6144	RPL21	13	27825692	27830705	193	0.01701	0.1097	24	0.4166	0.4422	16	0.3708
23022	PALLD	4	169418215	169849608	2233	0.01707	0.3234	2046	0.01461	0.1859	1518	0.5993
9926	LPGAT1	1	211916799	212048531	723	0.01708	0.858	548	0.017	0.8356	341	0.2401
90523	MLIP	6	53883714	54131078	992	0.01709	0.004253	794	0.2724	0.002108	594	0.2032
23526	HMHA1	19	1065922	1086627	307	0.0171	0.3611	83	0.1504	0.4391	91	0.3901
54579	UGT1A5	2	234621638	234681945	527	0.01713	0.0192	304	0.00886	0.01622	256	0.4305
54964	C1orf56	1	151020259	151023896	174	0.01721	0.01697	5	0.256	0.7082	2	0.9363
169270	ZNF596	8	182200	197339	218	0.01729	0.2854	54	0.02416	0.4588	44	0.2307
1636	ACE	17	61554422	61575741	199	0.01733	0.005796	66	0.08007	0.0474	46	0.566
6801	STRN	2	37064841	37193673	682	0.01737	0.003577	500	0.01701	0.004615	369	0.2755
9704	DHX34	19	47852538	47885961	304	0.01746	0.02154	124	0.009728	0.009178	124	0.4559
254228	FAM26E	6	116832808	116839709	229	0.01747	0.0002646	25	0.05185	0.1259	21	0.128
9839	ZEB2	2	145141942	145277958	435	0.01754	0.0007422	305	0.03673	0.005069	216	0.1873
54657	UGT1A4	2	234627438	234681945	491	0.01755	0.01896	259	0.0105	0.01537	213	0.5301
558	AXL	19	41725104	41767672	320	0.01761	0.05804	137	0.7175	0.2153	122	0.8139
55665	URGCP	7	43915485	43965996	352	0.01762	0.07039	184	0.0307	0.09076	155	0.1681
8467	SMARCA5	4	144434616	144478642	236	0.01767	0.4462	118	0.01493	0.2966	78	0.2525
151112	ZSWIM2	2	187692207	187713897	267	0.01767	0.559	100	0.0523	0.365	117	0.003914
10608	MXD4	4	2249160	2263739	253	0.01768	0.9089	53	0.8884	0.6748	36	0.1273
221037	JMJD1C	10	64926983	65225880	1208	0.01777	0.1354	1045	0.0132	0.1033	756	0.5525
29956	CERS2	1	150937649	150947479	187	0.0178	0.4107	34	0.004708	0.1956	29	0.2891
9567	GTPBP1	22	39101733	39129592	226	0.01788	0.2501	69	0.07673	0.1277	56	0.2089
10468	FST	5	52776183	52782964	223	0.01789	0.227	20	0.1957	0.3399	12	0.2916
6836	SURF4	9	136228325	136244820	321	0.01789	0.0846	79	0.5314	0.6766	42	0.5034
57583	TMEM181	6	158957468	159056467	655	0.01793	0.1142	490	0.02334	0.1196	384	0.1282
388951	TSPYL6	2	54480315	54483409	214	0.01793	0.5011	14	0.508	0.5976	12	0.9369
441161	OOEP	6	74078278	74079515	164	0.01795	0.1789	7	0.5384	0.9195	2	0.9239
151393	RMDN2	2	38152462	38294285	793	0.01797	0.1235	610	0.01691	0.082	438	0.6872
339766	MROH2A	2	234684325	234742069	522	0.01801	0.002218	314	0.2356	0.006374	248	0.09591
654463	FER1L6	8	124864227	125132412	991	0.01803	0.1696	819	0.0174	0.5525	317	0.3702
80198	MUS81	11	65627872	65633914	148	0.01803	0.1336	20	0.7898	0.8103	16	0.9021
79853	TM4SF20	2	228226872	228244022	392	0.01804	0.1263	107	0.04724	0.3886	80	0.0982
2615	LRRC32	11	76368568	76381990	263	0.01804	0.2731	45	0.06377	0.08478	32	0.5026
84189	SLITRK6	13	86366922	86373483	254	0.01812	0.2022	25	0.1882	0.4887	29	0.2329
79650	USB1	16	58033450	58055527	237	0.0182	0.5139	56	0.001566	0.1502	41	0.05026
84288	EFCAB2	1	245133171	245288530	791	0.01821	0.8067	614	0.02118	0.6922	470	0.3853
7852	CXCR4	2	136871919	136875725	128	0.01824	0.2149	8	0.005562	0.02867	6	0.08218
112869	CCDC101	16	28565249	28603111	255	0.01825	0.5293	107	0.009559	0.4709	102	0.01541
60490	PPCDC	15	75315927	75343067	258	0.01829	0.1402	86	0.02849	0.1995	61	0.4748
125988	C19orf70	19	5678425	5680911	191	0.0183	0.3183	6	0.04111	0.196	3	0.6051
51535	PPHLN1	12	42719947	42842422	645	0.01834	0.4234	507	0.0195	0.363	433	0.02388
23484	LEPROTL1	8	29952922	29995222	252	0.01834	0.1844	120	0.7974	0.859	88	0.3905
389197	C4orf50	4	5899318	5992175	1067	0.01836	0.3217	750	0.0241	0.293	218	0.7401
29855	UBN1	16	4896666	4932363	380	0.01836	0.03374	167	0.03972	0.02174	137	0.3475
128240	APOA1BP	1	156561554	156564091	196	0.01837	0.0001872	13	0.004243	0.0001993	12	0.944
91646	TDRD12	19	33210679	33281714	409	0.01838	0.01469	229	0.03216	0.02689	187	0.04233
54494	C11orf71	11	114262170	114271272	178	0.01841	0.09293	30	0.02858	0.1284	32	0.1061
9455	HOMER2	15	83517729	83654905	685	0.01842	0.5474	523	0.01591	0.5114	266	0.1536
114769	CARD16	11	104912053	104916051	234	0.01849	0.5177	20	0.1469	0.07976	20	0.6873
55930	MYO5C	15	52484515	52587995	542	0.01854	0.5131	371	0.0104	0.4817	295	0.1796
84643	KIF2B	17	51900239	51902573	270	0.01855	0.3432	21	0.9316	0.8437	14	0.4763
386653	IL31	12	122656577	122658746	173	0.01857	0.58	7	0.308	0.6186	6	0.1372
8382	NME5	5	137450861	137475132	161	0.01859	1.593e-05	69	0.01251	4.883e-05	46	0.6179
54578	UGT1A6	2	234600321	234681951	611	0.01864	0.0207	390	0.008589	0.01414	332	0.4065
6738	TROVE2	1	193028552	193060907	203	0.01865	0.1594	86	0.02252	0.07367	63	0.6115
26872	STEAP1	7	89783689	89794141	190	0.01867	0.0002336	29	0.4738	0.01328	21	0.06412
29126	CD274	9	5450503	5470567	274	0.01869	0.02035	92	0.02076	0.05596	70	0.8063
1603	DAD1	14	23033807	23058143	390	0.01869	0.4729	183	0.02644	0.4038	170	0.1277
5670	PSG2	19	43568362	43586893	351	0.0187	0.03393	112	0.0118	0.01232	124	0.4767
8600	TNFSF11	13	43136872	43182149	344	0.01874	0.04561	175	0.008451	0.02053	107	0.8343
25884	CHRDL2	11	74407474	74442227	258	0.01874	0.2201	126	0.0739	0.08999	99	0.1485
2823	GPM6A	4	176554088	176923842	2020	0.01877	0.5867	1771	0.02663	0.599	1272	0.1127
57448	BIRC6	2	32581735	32843966	1082	0.01879	0.8804	907	0.01633	0.8863	698	0.2331
4324	MMP15	16	58059282	58080805	208	0.01885	0.3024	74	0.1676	0.4413	33	0.3725
153745	FAM71B	5	156589343	156593279	265	0.01891	0.02051	21	0.4425	0.01205	8	0.6105
113828	FAM83F	22	40390953	40426043	218	0.01899	0.05195	110	0.03535	0.1089	65	0.2426
129607	CMPK2	2	6980684	7006766	160	0.01907	0.4437	38	0.001292	0.2934	11	0.0508
1811	SLC26A3	7	107405912	107443678	393	0.0191	0.02483	142	0.001301	0.006926	105	0.385
345222	MSANTD1	4	3250766	3273465	286	0.01911	0.0004016	116	0.8826	0.3383	53	0.5244
5892	RAD51D	17	33426811	33446888	170	0.01919	0.008764	54	0.01144	0.005222	28	0.8459
55696	RBM22	5	150070352	150080669	135	0.01919	0.0009689	24	0.04296	0.004658	10	0.3564
79685	SAP30L	5	153825517	153840613	211	0.0192	0.4169	42	0.1191	0.3222	31	0.6273
22852	ANKRD26	10	27284054	27389427	788	0.01922	0.7154	553	0.007781	0.6754	408	0.01335
83590	TMUB1	7	150778172	150780620	175	0.01925	0.01495	7	0.126	0.101	3	0.403
9929	JOSD1	22	39081548	39097423	182	0.01928	0.2484	38	0.167	0.8065	21	0.1598
11006	LILRB4	19	55174271	55181810	323	0.01931	0.2436	45	0.02228	0.06703	34	0.4761
2779	GNAT1	3	50229043	50235129	132	0.01931	0.3206	5	0.7546	0.7473	4	0.2229
80851	SH3BP5L	1	249104645	249120154	119	0.01933	0.009425	24	0.01844	0.08976	27	0.1578
54752	FNDC8	17	33448598	33457751	136	0.01935	0.009203	26	0.7182	0.7209	16	0.9246
472	ATM	11	108093559	108239829	433	0.01936	0.03841	345	0.01238	0.0246	226	0.3063
57661	PHRF1	11	576226	612222	485	0.01938	0.04074	161	0.003841	0.01415	120	0.2667
126917	IFFO2	1	19230774	19282826	505	0.01938	0.1545	267	0.05619	0.5584	174	0.2497
51669	SARAF	8	29920609	29940649	187	0.01939	0.1675	48	0.07484	0.2697	40	0.113
27092	CACNG4	17	64960980	65029518	570	0.01942	0.03637	317	0.5394	0.2751	229	0.681
81033	KCNH6	17	61600695	61626338	192	0.01948	0.01464	64	0.2899	0.3313	49	0.8669
79623	GALNT14	2	31133331	31361592	1344	0.0195	0.4156	1171	0.01461	0.3509	921	0.7762
220164	DOK6	18	67068284	67516323	2337	0.0195	0.02444	2165	0.02488	0.02072	1880	0.4615
399512	SLC25A35	17	8191082	8198709	233	0.01954	0.8691	23	0.2878	0.7283	16	0.4744
54536	EXOC6	10	94590887	94819251	944	0.0196	0.01562	802	0.03352	0.02406	651	0.2744
387496	RASL11A	13	27844464	27847828	154	0.01964	0.4	9	0.6391	0.6404	6	0.1565
55116	TMEM39B	1	32538503	32568467	127	0.0197	0.5943	59	0.006876	0.2848	42	0.06719
340168	DPPA5	6	74062785	74063999	182	0.01971	0.2255	2	0.2167	0.1203	1	0.4514
23586	DDX58	9	32455300	32526322	438	0.01973	0.4017	280	0.09737	0.4946	206	0.353
23037	PDZD2	5	31639345	32111038	2533	0.01974	0.217	2369	0.01302	0.2042	1287	0.1362
2201	FBN2	5	127593601	127873735	1285	0.01977	0.6333	1016	0.03533	0.6647	753	0.3363
100526737	RBM14-RBM4	11	66384053	66413944	129	0.01978	0.2335	54	0.05029	0.1312	0	NA
33	ACADL	2	211052632	211090215	131	0.01983	0.05734	64	0.212	0.4099	41	0.7046
6331	SCN5A	3	38589553	38691164	646	0.01986	0.5025	461	0.04257	0.5166	316	0.1487
57136	APMAP	20	24943566	24973610	335	0.01992	0.2807	125	0.1286	0.2651	100	0.07006
54600	UGT1A9	2	234580544	234681951	674	0.01996	0.02345	498	0.01139	0.01723	438	0.4187
129642	MBOAT2	2	8996701	9143876	533	0.01996	0.1085	410	0.01845	0.1574	244	0.1777
1008	CDH10	5	24487209	24645085	1030	0.01999	0.4561	833	0.01903	0.461	646	0.3162
9653	HS2ST1	1	87380335	87575681	859	0.02	0.182	691	0.04654	0.1611	550	0.2927
54596	L1TD1	1	62660474	62678000	414	0.02002	0.1598	127	0.2559	0.2309	143	0.3606
83639	TEX101	19	43892763	43922767	264	0.02005	0.06927	109	0.4665	0.8137	96	0.6907
25870	SUMF2	7	56131700	56148365	207	0.02011	0.3362	61	0.01295	0.5256	50	0.001675
3014	H2AFX	11	118964580	118966177	144	0.02012	0.03613	5	0.1583	0.2519	3	0.2036
9581	PREPL	2	44544746	44589001	407	0.02014	0.6584	196	0.02269	0.6305	125	0.2212
11156	PTP4A3	8	142402093	142442554	438	0.02017	0.03733	192	0.1437	0.08631	20	0.1792
7832	BTG2	1	203274664	203278730	180	0.02018	0.02325	8	0.01775	0.1139	7	0.2031
116511	MAS1L	6	29454543	29455679	229	0.02023	0.08423	6	0.3445	0.199	0	NA
57191	VN1R1	19	57966542	57968107	212	0.02031	0.08539	2	0.7172	0.1577	2	0.7668
487	ATP2A1	16	28889192	28915830	139	0.02032	0.08711	50	0.01405	0.03125	40	0.06716
387804	VSTM5	11	93553735	93583668	355	0.02042	0.9306	124	0.01832	0.7698	105	0.3331
4147	MATN2	8	98881284	99048948	874	0.02042	0.06911	649	0.02087	0.06452	536	0.3296
29802	VPREB3	22	24094930	24096630	226	0.02046	0.04717	8	0.04418	0.012	6	0.859
84066	TEX35	1	178482212	178492635	194	0.0205	0.302	43	0.02906	0.5376	22	0.03244
64855	FAM129B	9	130267618	130341268	422	0.02055	0.3809	305	0.008867	0.3582	259	0.3628
128368	OR10Z1	1	158576229	158577170	194	0.02057	0.01118	4	0.2279	0.1231	3	0.3408
2843	GPR20	8	142366585	142377365	276	0.02057	0.03116	63	0.6432	0.324	43	0.03562
9032	TM4SF5	17	4675187	4686506	235	0.02061	0.1488	43	0.1387	0.1993	35	0.3281
80333	KCNIP4	4	20730234	21950424	6327	0.02065	0.1591	6133	0.02528	0.09961	5048	0.4159
976	ADGRE5	19	14491403	14519537	196	0.02065	0.1739	73	0.1225	0.52	62	0.2859
2015	ADGRE1	19	6887560	6940464	613	0.02076	0.7429	368	0.02123	0.618	328	0.8502
5132	PDC	1	186412698	186430240	177	0.02078	0.4232	45	0.05643	0.3663	29	0.04594
644890	MEIG1	10	14996324	15014856	361	0.02082	0.4997	122	0.01701	0.1639	97	0.1915
5567	PRKACB	1	84543745	84704181	452	0.02085	0.3129	346	0.01592	0.2405	280	0.1023
59082	CARD18	11	105008448	105010461	227	0.02089	0.2065	8	0.1922	0.2668	3	0.9793
10288	LILRB2	19	54777675	54785033	297	0.02091	0.01048	69	0.03841	0.06523	36	0.7873
9361	LONP1	19	5691845	5720463	266	0.02094	0.329	127	0.01853	0.2915	106	0.5518
56165	TDRD1	10	115939015	115992425	319	0.02113	0.03342	171	0.03859	0.02762	137	0.6975
6047	RNF4	4	2470795	2517586	338	0.02113	0.04761	164	0.07972	0.02513	143	0.33
10922	FASTK	7	150773708	150777970	192	0.02118	0.01628	12	0.1592	0.216	4	0.4305
84191	FAM96A	15	64364761	64386207	227	0.02119	0.04084	91	0.6077	0.03001	59	0.3459
55016	MARCH1	4	164445450	165305093	4113	0.02121	0.01802	3893	0.02853	0.03756	300	0.01382
5359	PLSCR1	3	146232967	146262628	425	0.02124	0.02747	165	0.5611	0.0294	153	0.2971
57017	COQ9	16	57481337	57495187	221	0.02128	0.009393	43	0.008074	0.0004082	29	0.3397
2771	GNAI2	3	50264120	50296786	156	0.02129	0.3904	60	0.01626	0.2967	33	0.1088
222643	UNC5CL	6	40994640	41006938	250	0.02129	0.5255	51	0.1964	0.3701	22	0.8357
3841	KPNA5	6	117002367	117063030	291	0.02131	0.001521	146	0.1369	0.04326	119	0.3435
5805	PTS	11	112097088	112104696	198	0.02133	0.1104	30	0.01402	0.04177	16	0.8839
8323	FZD6	8	104310661	104345094	300	0.02136	0.07597	130	0.01679	0.0447	114	0.3548
493856	CISD2	4	103749224	103813964	483	0.02146	0.0006603	282	0.03014	0.004867	40	0.6263
834	CASP1	11	104896235	104905884	270	0.02148	0.569	52	0.2956	0.2274	41	0.7036
4438	MSH4	1	76262556	76379581	730	0.02151	0.4862	522	0.0258	0.5724	498	0.1374
93986	FOXP2	7	113726365	114333827	1865	0.02153	0.07449	1693	0.02252	0.06238	482	0.2427
125228	FAM210A	18	13663346	13726591	461	0.02153	0.08264	293	0.03527	0.07416	255	0.7329
55362	TMEM63B	6	44094599	44123256	345	0.02154	0.2061	129	0.002163	0.0327	112	0.4312
26471	NUPR1	16	28548662	28550495	142	0.02156	0.5242	8	0.1363	0.5487	7	0.2378
152065	C3orf22	3	126245842	126277808	413	0.02171	0.006267	212	0.0174	0.004665	43	0.3753
84656	GLYR1	16	4853204	4897383	383	0.02184	0.04061	188	0.01084	0.1025	141	0.2195
317754	POTED	21	14982498	15013937	26	0.02196	0.05984	1	0.07594	0.1761	0	NA
6707	SPRR3	1	152974223	152976332	200	0.02197	0.08414	22	0.03002	0.02662	23	0.1606
117532	TMC2	20	2517253	2622494	809	0.02216	0.00298	581	0.01725	0.01409	461	0.8859
403278	OR5K4	3	98072698	98073663	194	0.0222	0.03207	1	0.1095	0.1296	2	0.5607
22881	ANKRD6	6	90142897	90343553	833	0.02229	0.2071	653	0.02004	0.2193	500	0.5806
10848	PPP1R13L	19	45882892	45909787	207	0.02233	0.08585	68	0.03597	0.06218	54	0.8659
170959	ZNF431	19	21324813	21371070	281	0.02234	0.2683	110	0.06209	0.3115	83	0.02864
51571	FAM49B	8	130851839	131028897	700	0.02234	0.1295	509	0.1364	0.2327	164	0.3946
9443	MED7	5	156565451	156569921	254	0.02234	0.06757	16	0.3647	0.02972	9	0.3144
54575	UGT1A10	2	234545123	234681951	822	0.02237	0.0285	617	0.01446	0.0224	528	0.4659
146862	UNC45B	17	33474787	33516364	295	0.02239	0.01113	163	0.7534	0.7613	116	0.8642
6256	RXRA	9	137218316	137332431	619	0.0224	0.001313	472	0.02351	0.00314	399	0.495
80025	PANK2	20	3869486	3904538	299	0.02241	0.03457	124	0.1259	0.1519	111	0.3914
51022	GLRX2	1	193065595	193075659	163	0.02242	0.1191	30	0.2005	0.5027	20	0.7533
64902	AGXT2	5	34998206	35048293	407	0.02253	0.05582	267	0.03343	0.04887	208	0.8378
3708	ITPR1	3	4535032	4889524	2084	0.02253	0.3886	1859	0.03516	0.4967	1353	0.3178
55860	ACTR10	14	58666833	58702354	168	0.0226	0.5339	93	0.4327	0.8095	80	0.4414
100049587	SIGLEC14	19	52145806	52150132	279	0.02264	0.08742	3	0.7601	0.6698	11	0.04206
63874	ABHD4	14	23067147	23081265	311	0.02269	0.5343	54	0.06494	0.4004	58	0.04134
55266	TMEM19	12	72079878	72097840	167	0.02278	0.6378	60	0.02444	0.7959	41	0.2427
51136	RNFT1	17	58029723	58042117	70	0.02279	0.6105	26	0.02189	0.3695	20	0.183
6934	TCF7L2	10	114709978	114927437	828	0.02285	0.7658	722	0.1308	0.7842	519	0.1814
10930	APOBEC2	6	41020940	41032630	251	0.02286	0.5235	47	0.9324	0.955	28	0.6527
400499	LOC400499	16	11536047	11585611	673	0.02296	0.0745	392	0.06712	0.3374	700	0.2371
29984	RHOD	11	66824289	66839488	155	0.02297	0.4867	37	0.0763	0.5877	30	0.4461
342125	TMC3	15	81624760	81666418	275	0.02299	0.01252	172	0.07502	0.02702	167	0.8387
6678	SPARC	5	151040657	151066615	255	0.02304	0.003149	112	0.09227	0.03593	77	0.6896
3360	HTR4	5	147830595	148034090	828	0.0231	0.09261	676	0.05299	0.1161	582	0.5702
83481	EPPK1	8	144939492	144952632	204	0.02328	0.00754	53	0.1108	0.03333	26	0.2468
7280	TUBB2A	6	3153900	3157783	153	0.02338	0.02847	5	0.3895	0.1026	5	0.8693
1956	EGFR	7	55086678	55279262	1108	0.02339	0.02187	941	0.02076	0.01822	625	0.664
79029	SPATA5L1	15	45694514	45713617	170	0.02339	0.2446	54	0.06664	0.333	32	0.6686
57575	PCDH10	4	134070470	134112732	339	0.02341	0.07471	121	0.7901	0.05912	69	0.5005
79153	GDPD3	16	30115977	30125264	113	0.02342	0.1965	23	0.06619	0.08304	19	0.1892
1816	DRD5	4	9783258	9785633	223	0.02347	0.08661	6	0.02434	0.6103	5	0.123
79595	SAP130	2	128698791	128785667	492	0.02348	0.09873	283	0.0303	0.1487	189	0.4936
8697	CDC23	5	137523337	137549032	189	0.0235	1.811e-06	53	0.1939	0.0001397	49	0.532
128366	OR6P1	1	158532441	158533394	201	0.02352	0.02045	9	0.8262	0.3699	4	0.3297
9649	RALGPS1	9	129677053	129985445	1049	0.02355	0.005179	900	0.02747	0.003234	617	0.896
7918	GPANK1	6	31629006	31634060	106	0.02362	0.08932	25	0.1716	0.106	14	0.4197
79144	PPDPF	20	62151426	62153524	328	0.02369	0.01047	11	0.2335	0.1485	8	0.2905
670	BPHL	6	3118926	3153833	251	0.02371	0.005832	117	0.0508	0.02754	101	0.7888
6999	TDO2	4	156824845	156841558	356	0.02376	0.04369	76	0.2456	0.2556	70	0.6037
838	CASP5	11	104864967	104893895	395	0.02378	0.4365	134	0.05652	0.2725	88	0.5277
84229	DRC7	16	57728713	57765367	420	0.02383	0.02683	138	0.004979	0.01288	85	0.129
7323	UBE2D3	4	103715540	103790050	523	0.02383	0.0007424	328	0.03889	0.0002062	178	0.6721
6361	CCL17	16	57438679	57449974	238	0.02387	0.02963	52	0.02831	0.0134	44	0.4886
286319	TUSC1	9	25676387	25678856	238	0.02391	0.1928	19	0.5039	0.5776	18	0.3314
10991	SLC38A3	3	50242692	50258406	132	0.02391	0.3647	35	0.5371	0.7775	21	0.3315
2941	GSTA4	6	52842746	52860178	216	0.02395	0.05924	83	0.0105	0.01636	94	0.7804
9060	PAPSS2	10	89419476	89507462	608	0.02398	0.2332	390	0.00223	0.07794	316	0.3552
55732	C1orf112	1	169763224	169822229	487	0.02398	0.01778	262	0.01769	0.05461	221	0.2619
259215	LY6G6F	6	31674625	31678372	79	0.02403	0.04095	8	0.8199	0.8316	15	0.2162
81796	SLCO5A1	8	70584110	70747299	875	0.02404	0.1702	638	0.009671	0.1647	456	0.2757
27199	OXGR1	13	97637973	97646984	269	0.02405	0.1499	53	0.02167	0.1396	21	0.023
92715	DPH7	9	140449354	140473387	134	0.02406	0.08312	39	0.03677	0.2835	35	0.4436
7054	TH	11	2185159	2193107	279	0.02408	0.1915	38	0.7028	0.2782	19	0.6824
84750	FUT10	8	33228057	33330664	588	0.02409	0.01468	431	0.01971	0.007713	347	0.3442
590	BCHE	3	165490692	165555260	476	0.02411	0.0009042	247	0.01755	0.0005024	217	0.6291
169436	STKLD1	9	136243284	136271220	374	0.02417	0.09674	128	0.5933	0.4037	107	0.4961
9559	VPS26A	10	70883908	70932617	315	0.02423	0.03554	151	0.005117	0.02898	143	0.05198
8372	HYAL3	3	50330259	50336899	101	0.02423	0.1583	17	0.2204	0.7568	7	0.2515
8662	EIF3B	7	2394474	2420380	302	0.02424	0.3778	109	0.4751	0.7314	77	0.6366
92086	GGTLC1	20	23965687	23969475	264	0.02428	0.4362	19	0.5077	0.3272	18	0.007518
2068	ERCC2	19	45854649	45873845	181	0.0243	0.05735	65	0.09966	0.06346	57	0.7431
55510	DDX43	6	74104285	74127289	240	0.02431	0.2192	69	0.003429	0.05335	40	0.8054
92806	CENPBD1	16	90036183	90039240	250	0.02436	0.002557	13	0.2168	0.5477	10	0.06235
36	ACADSB	10	124768429	124817806	405	0.02439	0.09267	218	0.1901	0.4366	199	0.3382
79846	CFAP69	7	89874488	89940377	449	0.0244	0.0005793	277	0.01834	0.001075	183	0.2179
55638	SYBU	8	110586405	110704020	573	0.0244	0.7805	412	0.02504	0.7028	361	0.03201
364	AQP7	9	33384948	33402643	296	0.02442	0.9575	47	0.1343	0.7392	43	0.6756
100132146	LOC100132146	3	46653925	46668033	375	0.02447	0.05852	100	0.03467	0.06383	9	0.1921
55798	METTL2B	7	128116783	128142978	264	0.0245	0.1838	95	0.01821	0.9126	90	0.0167
7130	TNFAIP6	2	152214106	152236562	266	0.02453	0.4178	84	0.09905	0.1945	62	0.01494
9052	GPRC5A	12	13043956	13066600	295	0.02457	0.1955	110	0.7456	0.804	77	0.2252
57446	NDRG3	20	35280169	35374541	228	0.02459	0.05263	160	0.04779	0.06441	107	0.4077
55357	TBC1D2	9	100961280	101018003	601	0.02459	0.4243	293	0.6162	0.8397	257	0.7577
2	A2M	12	9220304	9268558	291	0.02463	0.2357	169	0.03736	0.1287	137	0.3346
54475	NLE1	17	33458368	33469322	176	0.02465	0.02673	22	0.003632	0.004245	13	0.5194
4130	MAP1A	15	43803165	43823818	117	0.02471	0.0159	26	0.7101	0.4042	21	0.4727
2215	FCGR3B	1	161592986	161601753	121	0.02472	0.2847	41	0.07635	0.788	0	NA
5648	MASP1	3	186933873	187009810	568	0.02483	0.5228	336	0.01433	0.2394	237	0.7019
222183	SRRM3	7	75831211	75916609	461	0.02485	0.6461	299	0.03734	0.5769	161	0.164
100287226	ZNF729	19	22469252	22499978	196	0.02485	0.8648	68	0.3019	0.7035	3	0.0353
22899	ARHGEF15	17	8213556	8225834	249	0.02486	0.7757	52	0.01323	0.7007	45	0.01304
143888	KDELC2	11	108342832	108369169	205	0.0249	0.1656	72	0.01101	0.331	46	0.09006
6403	SELP	1	169558087	169599377	339	0.0249	0.005058	157	0.4228	0.7902	131	0.1943
55888	ZKSCAN7	3	44596667	44624975	253	0.02493	0.6099	99	0.02062	0.6918	95	0.439
23180	RFTN1	3	16357352	16555222	1061	0.02493	0.1442	873	0.03692	0.1745	751	0.4913
79645	EFCAB1	8	49627474	49647870	184	0.02501	0.006433	60	0.03195	0.01087	51	0.231
100996664	LOC100996664	14	69093883	69095504	252	0.02503	0.0788	8	0.0742	0.2867	0	NA
9399	STOML1	15	74275559	74286963	210	0.02504	0.02403	41	0.1458	0.2865	24	0.3576
9074	CLDN6	16	3064713	3068188	197	0.02507	0.01006	20	0.001486	0.006112	10	0.1258
79442	LRRC2	3	46556875	46621589	523	0.02512	0.06337	296	0.02747	0.05247	272	0.5993
6130	RPL7A	9	136215069	136218280	257	0.02519	0.1656	21	0.5134	0.5013	10	0.6128
55577	NAGK	2	71295408	71305998	335	0.02525	0.04766	49	0.1238	0.1885	32	0.07948
4322	MMP13	11	102813721	102826463	244	0.02527	0.5149	46	0.2844	0.5429	29	0.5642
170690	ADAMTS16	5	5140443	5320412	1339	0.02532	0.103	1088	0.7428	0.2369	916	0.5672
79369	B3GNT4	12	122688228	122692677	178	0.02533	0.566	15	0.9767	0.6342	12	0.4956
142678	MIB2	1	1550795	1565990	3	0.02533	0.1143	0	NA	NA	35	0.8542
256329	LMNTD2	11	554850	560779	319	0.02536	0.0327	41	0.07879	0.7198	39	0.09217
57827	C6orf47	6	31626075	31628549	104	0.0254	0.0623	4	0.2862	0.2291	4	0.1221
7175	TPR	1	186280784	186344883	312	0.02542	0.5986	195	0.01843	0.6012	165	0.4049
1632	ECI1	16	2289873	2302296	129	0.02542	0.1351	40	0.262	0.5865	31	0.4137
54985	HCFC1R1	16	3072626	3074287	190	0.02543	0.009182	3	0.01524	0.0251	1	0.04301
5269	SERPINB6	6	2948393	2972399	327	0.02543	0.0992	110	0.05218	0.1339	108	0.286
2766	GMPR	6	16238811	16295780	529	0.02544	0.2217	262	0.0712	0.1924	167	0.5863
57216	VANGL2	1	160370364	160398468	227	0.02548	0.07731	70	0.1258	0.2766	69	0.222
51347	TAOK3	12	118587606	118810750	913	0.02552	0.57	716	0.01174	0.501	492	0.6512
761	CA3	8	86351056	86361269	147	0.02557	0.4284	18	0.1019	0.3893	14	0.3959
9854	C2CD2L	11	118977771	118988304	193	0.02558	0.02674	38	0.009224	0.02476	25	0.1657
118987	PDZD8	10	119029936	119134951	492	0.02558	0.03914	311	0.02726	0.07118	267	0.151
8780	RIOK3	18	21032787	21063104	231	0.0256	0.8327	89	0.9478	0.7303	76	0.5704
170692	ADAMTS18	16	77316025	77469011	1372	0.02561	0.1247	1121	0.02906	0.07004	947	0.4937
1501	CTNND2	5	10971952	11904155	4351	0.02564	0.06776	4157	0.03893	0.09965	3014	0.6666
79178	THTPA	14	23980969	24028790	174	0.02566	0.09113	76	0.04546	0.7325	3	0.4804
120227	CYP2R1	11	14899551	14913874	117	0.02568	0.01244	23	0.03823	0.009353	16	0.1563
58504	ARHGAP22	10	49654068	49864310	1276	0.02578	0.05376	1081	0.02033	0.04211	698	0.3456
6328	SCN3A	2	165944030	166060577	548	0.0258	0.6192	401	0.02049	0.4775	300	0.3118
57147	SCYL3	1	169822215	169863100	382	0.02588	0.07476	202	0.02079	0.05446	159	0.4119
58472	SQRDL	15	45923346	45983492	465	0.0259	0.1007	294	0.0263	0.128	278	0.2773
60436	TGIF2	20	35201876	35222355	118	0.02591	0.01317	28	0.007088	0.01242	19	0.3782
64421	DCLRE1C	10	14948870	14996106	473	0.02591	0.3765	191	0.03828	0.6136	136	0.2952
10068	IL18BP	11	71709955	71713965	178	0.02598	0.5854	17	0.2219	0.4178	5	0.3827
200634	KRTCAP3	2	27665233	27669348	109	0.02612	0.07292	9	0.04959	0.02357	1	0.5971
28981	IFT81	12	110562140	110656600	415	0.02613	0.0124	257	0.01736	0.006068	132	0.7107
488	ATP2A2	12	110719032	110788898	335	0.02613	0.0183	210	0.02285	0.008788	97	0.7163
25988	HINFP	11	118992233	119005765	173	0.02616	0.03019	41	0.06041	0.03142	32	0.4043
353144	LCE3C	1	152573138	152573562	52	0.02616	0.4307	0	NA	NA	0	NA
2697	GJA1	6	121756745	121770873	273	0.02622	0.07558	44	0.09124	0.01934	43	0.258
121130	OR10P1	12	56030676	56031617	192	0.02624	0.03199	3	0.1003	0.233	3	0.3727
9528	TMEM59	1	54497346	54519135	235	0.02631	0.341	70	0.5785	0.3092	55	0.9982
1875	E2F5	8	86089619	86126753	182	0.02632	0.1782	89	0.01197	0.08922	70	0.9597
386678	KRTAP10-11	21	46066331	46067567	231	0.02638	0.2206	5	0.003027	0.1378	3	0.2587
1814	DRD3	3	113847499	113918254	456	0.02641	0.3309	276	0.01768	0.2333	138	0.3717
152559	PAQR3	4	79836364	79860582	272	0.02641	0.8856	102	0.01838	0.7751	60	0.08089
6868	ADAM17	2	9629392	9695917	326	0.02641	0.0003066	186	0.02055	0.0002618	160	0.8171
6768	ST14	11	130029682	130080257	406	0.02644	0.09943	243	0.006368	0.05338	164	0.03643
3699	ITIH3	3	52828784	52843025	247	0.02645	0.1286	64	0.01351	0.1219	23	0.4584
84419	C15orf48	15	45722727	45725647	191	0.02651	0.1789	14	0.2025	0.4141	3	0.3844
284992	CCDC150	2	197504278	197597530	402	0.02653	0.06975	236	0.03795	0.1283	195	0.7029
9951	HS3ST4	16	25703347	26149009	2476	0.02654	0.05939	2272	0.02387	0.07928	1535	0.6774
115827	RAB3C	5	57877950	58155221	1384	0.0266	0.5107	1200	0.03714	0.4583	990	0.6912
3373	HYAL1	3	50337320	50349812	112	0.02668	0.1793	22	0.007577	0.05015	19	0.03433
84946	LTV1	6	144164508	144184943	256	0.02669	0.008865	73	0.241	0.09987	46	0.2783
79823	CAMKMT	2	44589043	44999731	1933	0.02674	0.645	1756	0.03521	0.6255	1170	0.2948
7267	TTC3	21	38445554	38575408	755	0.0268	0.6166	553	0.02101	0.5321	480	0.09487
83464	APH1B	15	63569749	63601325	246	0.02684	0.05858	100	0.01932	0.03696	81	0.8967
92017	SNX29	16	12070602	12668146	4153	0.02692	0.01337	3825	0.03812	0.03032	2724	0.7138
5176	SERPINF1	17	1665259	1680859	272	0.02693	0.01601	77	0.4699	0.2891	74	0.6293
7866	IFRD2	3	50325163	50330648	97	0.02696	0.1778	14	0.235	0.876	7	0.5258
991	CDC20	1	43824626	43828874	101	0.02697	0.4597	9	0.6338	0.7439	6	0.6698
81470	OR2G2	1	247751662	247752615	225	0.02699	0.1739	6	0.2987	0.942	6	0.5207
166012	CHST13	3	126243131	126262134	390	0.02703	0.0005195	121	0.02649	0.004196	83	0.3647
282618	IFNL1	19	39786965	39789312	232	0.02704	0.04081	5	0.04235	0.2015	3	0.2514
91860	CALML4	15	68483043	68498448	198	0.02709	0.05567	39	0.3359	0.1369	21	0.688
4734	NEDD4	15	56119120	56285835	984	0.02718	0.9151	785	0.02346	0.8922	713	0.2988
23286	WWC1	5	167719065	167899308	1058	0.0272	0.2491	877	0.03024	0.2422	714	0.525
701	BUB1B	15	40453210	40513337	345	0.02723	0.05842	198	0.1853	0.3407	85	0.2073
4052	LTBP1	2	33172221	33624576	2991	0.02724	0.002998	2756	0.05459	0.01714	2163	0.4515
100288413	ERVMER34-1	4	53609684	53617807	187	0.02724	0.05079	28	0.422	0.1079	17	0.6354
352954	GATS	7	99798276	99869855	234	0.02726	0.004584	176	0.02272	0.005917	136	0.05765
101928722	LOC101928722	9	139144072	139148672	122	0.0273	0.6296	27	0.01792	0.5912	0	NA
100128327	TRAPPC3L	6	116817646	116866773	387	0.02733	0.001105	200	0.02888	0.002017	160	0.1959
3975	LHX1	17	35294772	35301915	187	0.02735	0.1683	18	0.5801	0.1619	10	0.1682
9425	CDYL	6	4706393	4955778	1121	0.02743	0.3214	902	0.02486	0.3083	755	0.1966
6539	SLC6A12	12	299243	323740	425	0.02744	0.1071	131	0.04469	0.242	102	0.665
245973	ATP6V1C2	2	10861775	10925236	494	0.02746	0.4738	292	0.02218	0.4849	217	0.06947
254050	LRRC43	12	122652266	122688018	326	0.02747	0.6739	123	0.01449	0.4834	93	0.2094
24142	NAT6	3	50333833	50336852	93	0.02747	0.1738	10	0.8896	0.7737	4	0.5124
402160	CFAP99	4	2420701	2464690	485	0.0275	0.02582	227	0.0289	0.01067	44	0.5458
55843	ARHGAP15	2	143886899	144525921	2242	0.02751	0.01033	2127	0.02549	0.005459	1706	0.4002
4800	NFYA	6	41040707	41070146	324	0.02752	0.6713	129	0.4572	0.5432	62	0.726
152926	PPM1K	4	89178761	89205983	247	0.02764	0.7168	70	0.9668	0.9085	45	0.6745
219771	CCNY	10	35535953	35860848	935	0.02771	0.108	804	0.02141	0.132	581	0.2481
81603	TRIM8	10	104403326	104418076	189	0.02771	0.4994	39	0.9647	0.9889	22	0.6795
388931	MFSD2B	2	24232953	24248698	229	0.02772	0.6448	61	0.1778	0.5341	39	0.5209
54982	CLN6	15	68499330	68522081	221	0.02774	0.05883	91	0.275	0.1629	48	0.8491
84328	LZIC	1	9982168	10003460	192	0.02775	0.185	63	0.01337	0.1008	27	0.5466
80817	CEP44	4	175204828	175255506	331	0.02776	0.5625	167	0.2619	0.7451	116	0.1158
199920	C1orf168	1	57184477	57285369	701	0.02777	0.03513	466	0.5285	0.02951	380	0.7136
129401	NUP35	2	183982247	184026408	557	0.02779	0.04647	318	0.1008	0.0915	273	0.6589
6749	SSRP1	11	57093459	57103351	179	0.02781	0.1408	29	0.02936	0.624	19	0.01582
1798	DPAGT1	11	118967213	118973124	156	0.02785	0.03298	16	0.03122	0.04185	11	0.1344
2049	EPHB3	3	184279587	184300196	327	0.02786	0.1102	90	0.01564	0.03595	68	0.6708
64097	EPB41L4A	5	111478139	111755187	1664	0.02792	0.04731	1444	0.01643	0.03964	957	0.3385
80153	EDC3	15	74922899	74988386	204	0.02799	0.5544	116	0.02404	0.4561	71	0.04062
7371	UCK2	1	165796732	165880855	477	0.02801	0.002537	320	0.04657	0.002841	157	0.4045
285349	ZNF660	3	44626456	44641186	183	0.02807	0.8145	31	0.3827	0.5045	9	0.2827
56252	YLPM1	14	75230025	75304013	371	0.02811	0.01337	223	0.0408	0.002698	132	0.7797
23195	MDN1	6	90352494	90529442	738	0.02813	0.484	583	0.02158	0.3884	440	0.4839
8073	PTP4A2	1	32372022	32403988	258	0.02817	0.223	106	0.01976	0.1563	43	0.5324
122060	SLAIN1	13	78271989	78338377	327	0.02826	0.3044	189	0.01899	0.2614	172	0.2136
10521	DDX17	22	38879443	38903622	172	0.0283	0.8477	54	0.1085	0.7591	40	0.07556
6837	MED22	9	136207751	136215011	236	0.02831	0.1371	29	0.05452	0.8544	20	0.4565
729852	UMAD1	7	7680342	7918854	1723	0.02832	0.869	1446	0.04917	0.9317	1244	0.6363
84076	TKTL2	4	164392245	164395047	177	0.02834	0.1426	3	0.00444	0.09256	2	0.1102
92235	DUSP27	1	167063314	167098402	346	0.02835	0.1235	171	0.01233	0.04279	147	0.1924
7752	ZNF200	16	3272325	3286221	213	0.02847	0.6801	46	0.01446	0.4465	32	0.6621
4835	NQO2	6	3000067	3019997	423	0.02849	0.00711	155	0.1457	0.09471	165	0.2175
79912	PYROXD1	12	21590538	21624184	419	0.0285	0.5812	244	0.02855	0.5533	259	0.7128
100527978	TMEM56-RWDD3	1	95583479	95710511	691	0.02853	0.04758	492	0.02273	0.03717	0	NA
28957	MRPS28	8	80830952	80942516	436	0.02855	0.2726	287	0.1055	0.3336	207	0.6073
4978	OPCML	11	132284875	133402403	5828	0.02856	0.7531	5642	0.04431	0.7856	4139	0.4152
6838	SURF6	9	136197543	136203047	247	0.02867	0.1453	25	0.8411	0.804	12	0.6538
51142	CHCHD2	7	56169266	56174187	217	0.02868	0.2506	20	0.008466	0.3743	16	0.001324
6642	SNX1	15	64386275	64436433	343	0.02876	0.05435	153	0.01791	0.04882	84	0.4296
57695	USP37	2	219314974	219433084	395	0.02876	0.4643	285	0.02964	0.3741	219	0.02959
2300	FOXL1	16	86612115	86615304	274	0.02879	0.7338	9	0.001464	0.5442	6	0.04857
84648	LCE3D	1	152551860	152552980	44	0.02879	0.3709	5	0.7264	0.8023	2	0.924
8076	MFAP5	12	8798540	8815433	227	0.02881	0.4806	69	0.01278	0.2546	73	0.0454
3614	IMPDH1	7	128032331	128050045	245	0.02882	0.1384	71	0.02385	0.2956	64	0.1466
83943	IMMP2L	7	110303106	111202588	2791	0.02885	0.01537	2610	0.0366	0.01586	2005	0.06886
389761	SPATA31D4	9	84543343	84549913	77	0.02888	0.1738	1	0.1193	0.09781	0	NA
8802	SUCLG1	2	84650647	84686586	259	0.02891	0.08669	122	0.8073	0.8715	103	0.1505
221301	FAM26D	6	116850176	116880031	292	0.02897	0.002124	105	0.05623	0.1494	70	0.2495
4325	MMP16	8	89049460	89339717	1283	0.02906	0.7151	1093	0.02287	0.7193	793	0.1602
57495	NWD2	4	37246690	37451087	1154	0.02911	0.2959	966	0.06812	0.2855	753	0.08006
154288	KHDC3L	6	74072400	74073898	190	0.02917	0.2422	5	0.6228	0.3967	5	0.8663
144125	OR2AG1	11	6806248	6807245	260	0.02918	0.02685	5	0.3707	0.4242	3	0.6753
92856	IMP4	2	131100470	131104197	135	0.02919	0.06044	8	0.1652	0.1063	6	0.4917
387694	SH2D4B	10	82297658	82406316	728	0.02924	0.04749	572	0.01179	0.03483	478	0.2534
5128	CDK17	12	96672039	96794366	656	0.02928	0.06668	438	0.02182	0.02139	317	0.7174
9555	H2AFY	5	134670071	134735645	301	0.02929	0.02654	154	0.03113	0.07941	102	0.4713
11059	WWP1	8	87354965	87480181	606	0.02931	0.2827	442	0.02583	0.3539	412	0.3241
79037	PVRIG	7	99816147	99819113	144	0.02933	0.0193	14	0.0124	0.009224	10	0.1228
350383	GPR142	17	72363532	72369104	224	0.02936	0.1216	23	0.1162	0.09164	11	0.3697
79856	SNX22	15	64443899	64449680	173	0.02936	0.08654	20	0.5813	0.05396	12	0.4647
2034	EPAS1	2	46524541	46613842	646	0.02937	0.09968	412	0.01414	0.2195	323	0.138
58530	LY6G6D	6	31683048	31685698	77	0.02941	0.04482	5	0.06214	0.001932	5	0.3463
1016	CDH18	5	19473140	20575972	4629	0.02942	0.3214	4467	0.02504	0.2646	993	0.2676
145258	GSC	14	95234560	95236499	193	0.02953	0.1229	8	0.3768	0.09932	4	0.8931
246778	IL27	16	28510683	28518155	121	0.02963	0.6291	16	0.105	0.7007	19	0.05322
26515	TIMM10B	11	6502677	6506109	149	0.02979	0.3325	9	0.3896	0.229	8	0.7675
339862	LOC339862	3	18004064	18310414	1120	0.02981	0.7136	983	0.1266	0.8074	0	NA
122618	PLD4	14	105391153	105399573	201	0.02981	0.02118	36	0.6318	0.05011	31	0.7115
2181	ACSL3	2	223725732	223808119	572	0.02988	0.3857	375	0.02445	0.2737	272	0.694
153643	FAM81B	5	94727048	94786145	484	0.02991	0.2549	290	0.01567	0.0767	227	0.7864
83853	ROPN1L	5	10441974	10465138	192	0.03001	0.006665	82	0.4067	0.3588	64	0.6333
1889	ECE1	1	21543740	21672034	786	0.03005	0.1549	569	0.2271	0.1436	375	0.313
6835	SURF2	9	136223421	136228041	242	0.03015	0.1272	30	0.00702	0.02028	16	0.5658
338755	OR2AG2	11	6789238	6790188	250	0.03016	0.02434	5	0.2949	0.3339	5	0.618
124404	SEPT12	16	4827615	4838522	242	0.03016	0.1187	60	0.3019	0.1341	42	0.7805
644054	FAM25C	10	49203372	49207825	7	0.0302	0.03427	0	NA	NA	0	NA
91289	LMF2	22	50941376	50946148	246	0.03021	0.7439	21	0.7786	0.3714	23	0.5077
253714	MMS22L	6	97590037	97731126	569	0.03024	0.3831	410	0.2289	0.3427	324	0.2149
57478	USP31	16	23072727	23160591	488	0.03036	0.7415	325	0.01829	0.6165	242	0.2192
238	ALK	2	29415640	30144477	3883	0.03036	0.3914	3697	0.0729	0.4134	2866	0.7115
654483	BOLA2B	16	30204256	30205627	14	0.03038	0.142	0	NA	NA	0	NA
255631	COL24A1	1	86194916	86622121	2107	0.03043	0.0609	1911	0.03867	0.05704	1738	0.0445
64405	CDH22	20	44802372	44937137	715	0.03043	0.2285	524	0.07249	0.2387	182	0.6079
10681	GNB5	15	52413123	52483565	437	0.03045	0.7271	265	0.1084	0.6232	225	0.115
6834	SURF1	9	136218660	136223361	225	0.03053	0.09865	20	0.08387	0.319	10	0.5905
57666	FBRSL1	12	133067041	133161774	674	0.03066	0.1134	456	0.0173	0.07661	438	0.3824
56344	CABP5	19	48532640	48547311	310	0.03066	0.7561	88	0.4251	0.9203	107	0.6159
56204	FAM214A	15	52873518	52971569	532	0.03073	0.339	371	0.04296	0.2882	220	0.02046
23215	PRRC2C	1	171454652	171562650	569	0.03073	0.1465	377	0.04625	0.1406	295	0.3441
5371	PML	15	74287014	74340160	351	0.03078	0.06428	192	0.0149	0.0307	152	0.1323
116987	AGAP1	2	236402733	237040444	2719	0.03088	0.155	2524	0.06258	0.1451	1575	0.8172
2203	FBP1	9	97365415	97402531	409	0.03094	0.379	183	0.1555	0.3316	147	0.7633
64802	NMNAT1	1	10003486	10045556	253	0.03096	0.2359	129	0.03321	0.2231	82	0.5139
152100	CMC1	3	28282838	28361264	371	0.03109	0.3607	229	0.01839	0.3293	185	0.04309
51174	TUBD1	17	57936840	57970306	189	0.03109	0.3658	78	0.02353	0.3594	79	0.1861
150159	SLC9B1	4	103806205	103947552	621	0.0311	0.01423	505	0.01954	0.0118	296	0.648
79591	C10orf76	10	103605356	103815932	637	0.03112	0.06722	507	0.1151	0.0967	323	0.6628
3781	KCNN2	5	113698016	113832197	732	0.03124	0.5445	550	0.06792	0.5483	365	0.02092
148206	ZNF714	19	21264953	21307897	305	0.03126	0.2306	159	0.04368	0.4027	184	0.09343
137362	GOT1L1	8	37791799	37797664	55	0.03126	0.1751	1	0.7849	0.5331	6	0.1121
1629	DBT	1	100652478	100715409	302	0.0313	0.7638	162	0.03657	0.6721	144	0.02837
80201	HKDC1	10	70980059	71027315	430	0.03139	0.02469	237	0.06288	0.01044	192	0.6269
192683	SCAMP5	15	75287876	75313836	252	0.03141	0.1795	99	0.03318	0.0915	77	0.3407
728637	MEIKIN	5	131142683	131281391	470	0.03143	0.01237	366	0.0382	0.01047	39	0.1341
4257	MGST1	12	16500076	16530123	266	0.03143	0.3034	120	0.09509	0.2969	64	0.3135
400916	CHCHD10	22	24108021	24110141	259	0.03148	0.1395	16	0.03066	0.08746	14	0.2026
7920	ABHD16A	6	31654726	31671137	102	0.03149	0.04369	21	0.02408	0.2819	40	0.3363
9033	PKD2L1	10	102047903	102090243	367	0.03156	0.7416	208	0.1981	0.6831	148	0.5875
162655	ZNF519	18	14075989	14132489	275	0.03158	0.06335	148	0.01734	0.01727	56	0.1668
846	CASR	3	121902530	122005350	665	0.03165	0.6147	481	0.5904	0.8885	124	0.5939
117584	RFFL	17	33336131	33416348	306	0.0317	0.01392	179	0.9891	0.6326	89	0.6726
3067	HDC	15	50534144	50558162	273	0.03184	0.08897	83	0.04297	0.5882	63	0.05697
114882	OSBPL8	12	76745577	76953589	829	0.03186	0.08272	663	0.02082	0.04127	481	0.5343
8516	ITGA8	10	15557711	15762328	1129	0.03195	0.216	872	0.0336	0.1484	647	0.006329
728419	USP17L30	4	9364855	9366447	61	0.03195	0.8863	0	NA	NA	0	NA
79577	CDC73	1	193091088	193223945	565	0.03199	0.2506	421	0.7425	0.615	358	0.905
55240	STEAP3	2	119981384	120023228	432	0.03205	0.4056	207	0.1666	0.376	182	0.1695
55677	IWS1	2	128238383	128284462	300	0.03206	0.7339	148	0.0381	0.6154	123	0.1677
2950	GSTP1	11	67351066	67354125	194	0.03214	0.3523	14	0.6943	0.2484	14	0.08949
140625	ACTRT2	1	2938046	2939467	292	0.03215	0.01871	6	0.01698	0.001248	6	0.654
4820	NKTR	3	42642147	42690233	311	0.03216	0.4605	161	0.03201	0.5642	129	0.2931
386683	KRTAP12-3	21	46077849	46078258	232	0.03221	0.2254	2	0.3285	0.8083	2	0.2376
9532	BAG2	6	57037104	57050013	82	0.03226	0.05116	17	0.8855	0.4613	14	0.05462
80741	LY6G5C	6	31644461	31648150	78	0.03228	0.0402	5	0.5221	0.1276	9	0.5119
92270	ATP6AP1L	5	81601166	81614147	202	0.03234	0.453	46	0.01358	0.2358	23	0.4284
79641	ROGDI	16	4846963	4852951	221	0.03236	0.09537	18	0.3952	0.2091	15	0.3747
147991	DPY19L3	19	32896655	32976799	405	0.03238	0.638	265	0.0376	0.5324	199	0.07441
4320	MMP11	22	24115036	24126503	280	0.03242	0.06555	57	0.05428	0.1933	20	0.561
128367	OR10X1	1	158548709	158549689	194	0.03253	0.01236	9	0.7305	0.4126	5	0.1163
5552	SRGN	10	70847828	70864567	231	0.03257	0.05032	51	0.03106	0.02965	51	0.215
7869	SEMA3B	3	50305040	50314573	111	0.03258	0.4252	19	0.02236	0.3591	10	0.01429
8021	NUP214	9	134000948	134110057	485	0.03258	0.557	299	0.02929	0.535	230	0.3919
80832	APOL4	22	36585176	36600879	409	0.03258	0.1663	133	0.2487	0.6009	124	0.4633
100129924	LOC100129924	1	43253661	43264227	180	0.0326	0.02763	30	0.03608	0.01385	21	0.1701
101243544	ERCC6-PGBD3	10	50723151	50747584	281	0.03264	0.5759	95	0.0325	0.3974	0	NA
9709	HERPUD1	16	56965974	56977793	321	0.03267	0.4602	47	0.04248	0.6432	33	0.7221
23647	ARFIP2	11	6495913	6502709	184	0.03285	0.3767	16	0.8141	0.4995	4	0.6529
54953	C1orf27	1	186344890	186390503	269	0.03293	0.6618	123	0.6765	0.6773	105	0.3136
80319	CXXC4	4	105389463	105416058	202	0.03299	0.1419	62	0.3117	0.2021	24	0.7265
28514	DLL1	6	170591288	170599815	248	0.03305	0.3548	33	0.08608	0.6105	15	0.2989
6198	RPS6KB1	17	57970407	58027787	221	0.03306	0.379	121	0.02981	0.2858	111	0.1973
51693	TRAPPC2L	16	88923465	88929086	370	0.03317	0.372	42	0.2149	0.8686	21	0.8111
7046	TGFBR1	9	101867412	101916474	316	0.03321	0.06283	152	0.02649	0.03263	102	0.8053
6818	SULT1A3	16	30210549	30215650	44	0.03327	0.2909	0	NA	NA	0	NA
2588	GALNS	16	88880142	88923374	620	0.03334	0.4619	358	0.02961	0.3282	338	0.3856
6401	SELE	1	169691781	169703220	372	0.03336	0.01276	54	0.5006	0.2356	62	0.381
124842	TMEM132E	17	32907768	32966337	435	0.03338	0.2433	206	0.01329	0.1235	138	0.01873
114659	LRRC37B	17	30348155	30380519	199	0.0335	0.1318	53	0.03393	0.1311	26	0.233
5334	PLCL1	2	198669426	199014608	858	0.03352	0.08081	772	0.03181	0.06686	694	0.5527
1841	DTYMK	2	242615157	242626383	335	0.03353	0.2551	64	0.004846	0.1322	55	0.1102
9967	THRAP3	1	36690017	36770958	239	0.03359	0.005921	151	0.04787	0.00404	96	0.7068
5340	PLG	6	161123225	161175086	412	0.03362	0.01553	231	0.0219	0.1133	166	0.2783
29959	NRBP1	2	27651473	27665126	129	0.03362	0.09253	26	0.229	0.3124	22	0.4817
7621	ZNF70	22	24083772	24093279	262	0.03364	0.05776	35	0.5127	0.2148	23	0.7405
50508	NOX3	6	155716502	155777037	468	0.03372	0.6149	291	0.07538	0.5934	231	0.5005
9350	CER1	9	14719731	14722715	283	0.03373	0.9008	23	0.005698	0.6453	16	0.04076
51164	DCTN4	5	150088309	150138657	290	0.03382	0.005892	143	0.02833	0.01378	99	0.3099
10620	ARID3B	15	74833518	74890472	266	0.03392	0.448	140	0.03795	0.3401	92	0.04419
80739	C6orf25	6	31691121	31694487	86	0.03396	0.04398	4	0.4621	0.954	3	0.3733
5167	ENPP1	6	132129156	132216295	496	0.03399	0.6804	321	0.2755	0.7215	270	0.07052
7048	TGFBR2	3	30647994	30735634	612	0.03407	0.6896	419	0.6012	0.7723	329	0.4133
266743	NPAS4	11	66188475	66194177	153	0.03413	0.03899	12	0.00614	0.004981	6	0.552
222234	FAM185A	7	102389399	102449672	167	0.03414	0.00694	103	0.01471	0.0008958	137	0.5983
6494	SIPA1	11	65405578	65418391	133	0.03423	0.1838	30	0.615	0.4634	23	0.7613
219790	RTKN2	10	63942794	64028570	493	0.03424	0.2534	298	0.08005	0.2457	223	0.21
6183	MRPS12	19	39421348	39423660	193	0.03436	0.2438	10	0.00839	0.0828	1	0.3909
26002	MOXD1	6	132617194	132722664	642	0.03438	0.6609	448	0.282	0.7719	282	0.4248
221336	BEND6	6	56819773	56892450	302	0.03442	0.5474	185	0.02063	0.4374	166	0.4034
6326	SCN2A	2	165986659	166248820	1201	0.0345	0.6431	1088	0.02925	0.5773	452	0.4593
255043	TMEM86B	19	55738002	55740632	177	0.03459	0.00979	14	0.2541	0.08825	11	0.3956
3959	LGALS3BP	17	76967335	76976061	259	0.03462	0.2701	42	0.4134	0.4833	18	0.4918
10350	ABCA9	17	66970773	67058442	373	0.03476	0.2564	230	0.01233	0.4744	177	0.1533
4352	MPL	1	43803475	43820135	122	0.03478	0.4659	28	0.01901	0.3079	14	0.6971
11144	DMC1	22	38914954	38966201	244	0.03486	0.767	130	0.175	0.7443	89	0.07249
50840	TAS2R14	12	11090853	11091806	302	0.03488	0.511	6	0.1675	0.8769	3	0.1097
1198	CLK3	15	74898327	74922542	168	0.03494	0.4011	54	0.08971	0.3268	30	0.09993
3577	CXCR1	2	219027568	219031716	117	0.03497	0.2318	9	0.005607	0.03178	5	0.4645
10859	LILRB1	19	55128384	55149007	470	0.03501	0.1663	145	0.01546	0.08365	160	0.1348
643246	MAP1LC3B2	12	116997186	117014425	307	0.03501	0.7533	85	0.2804	0.8516	71	0.5012
83439	TCF7L1	2	85360583	85537511	1019	0.03504	0.4972	775	0.04131	0.4104	682	0.4748
55667	DENND4C	9	19230763	19374137	768	0.03504	0.05516	593	0.3328	0.4621	205	0.4125
23512	SUZ12	17	30264044	30328057	408	0.0351	0.08392	255	0.03876	0.08301	177	0.402
84225	ZMYND15	17	4643059	4649414	236	0.03512	0.2079	20	0.3498	0.4701	18	0.004068
57020	C16orf62	16	19566737	19712485	894	0.03525	0.2011	728	0.06085	0.2426	531	0.06472
219464	OR5T2	11	55999582	56000661	150	0.03525	0.2291	12	0.4457	0.5503	11	0.546
54980	C2orf42	2	70377017	70418151	240	0.03528	0.0136	108	0.03012	0.01009	98	0.1622
100534592	URGCP-MRPS24	7	43906157	43946231	324	0.03545	0.08755	139	0.05746	0.03835	0	NA
347252	IGFBPL1	9	38406525	38424444	347	0.03546	0.812	91	0.01092	0.5835	73	0.01784
6262	RYR2	1	237205510	237997288	4009	0.0355	0.08321	3824	0.02135	0.04461	3108	0.7418
389199	LOC389199	4	7940734	7942023	277	0.0355	0.1112	9	0.4874	0.31	8	0.8606
3843	IPO5	13	98605914	98676550	334	0.03553	0.05576	192	0.1652	0.03435	131	0.2462
51651	PTRH2	17	57774667	57784856	117	0.03568	0.6045	31	0.07285	0.3559	26	0.2303
23295	MGRN1	16	4674825	4740975	605	0.0358	0.004444	408	0.01914	0.01847	299	0.6204
6228	RPS23	5	81569139	81574235	187	0.03582	0.5292	25	0.1645	0.4435	23	0.383
63905	MANBAL	20	35918051	35945663	237	0.03589	0.5099	66	0.3841	0.4141	45	0.2007
6700	SPRR2A	1	153028596	153029988	188	0.0359	0.173	2	0.09606	0.8223	2	0.03152
642623	UBTFL1	11	89819118	89820299	7	0.03592	0.3225	0	NA	NA	0	NA
116535	MRGPRF	11	68771862	68780850	174	0.03595	0.3878	25	0.1276	0.2018	18	0.5035
8975	USP13	3	179370933	179507189	693	0.03597	0.08412	558	0.06147	0.09037	408	0.234
79161	TMEM243	7	86825477	86849889	232	0.03599	0.07649	84	0.01385	0.02727	83	0.7786
132228	LSMEM2	3	50316458	50325545	114	0.03602	0.4704	12	0.1083	0.6295	7	0.02415
51322	WAC	10	28821355	28912041	420	0.03604	0.1046	260	0.02684	0.06324	185	0.8191
6119	RPA3	7	7676347	7758238	663	0.03605	0.8732	363	0.01832	0.7854	326	0.4369
23216	TBC1D1	4	37889606	38140796	1249	0.03611	0.1363	1052	0.04228	0.1244	936	0.2359
204801	NLRP11	19	56296763	56348128	644	0.03617	0.7885	350	0.01202	0.6523	327	0.1143
11075	STMN2	8	80523049	80578410	398	0.03622	0.5913	223	0.03181	0.5711	202	0.3863
11174	ADAMTS6	5	64444563	64777704	1278	0.03626	0.6802	1087	0.03381	0.6413	910	0.1421
8840	WISP1	8	134203282	134243933	371	0.03626	0.04605	175	0.1046	0.1083	129	0.645
22987	SV2C	5	75378997	75649764	1504	0.03632	0.5812	1332	0.03952	0.5362	979	0.1848
338442	HCAR2	12	123185840	123194392	151	0.03653	0.04223	29	0.0174	0.03764	8	0.6297
3929	LBP	20	36974814	37005653	387	0.03657	0.691	163	0.02739	0.7466	145	0.2782
79465	ULBP3	6	150383341	150390940	316	0.03664	0.001088	47	0.01505	0.0006717	18	0.1527
57047	PLSCR2	3	146109150	146213778	617	0.03664	0.0319	434	0.7466	0.5989	219	0.689
101928728	LOC101928728	1	27018623	27022896	108	0.03666	0.02962	10	0.116	0.6679	0	NA
3087	HHEX	10	94449681	94455408	165	0.03676	0.1992	13	0.08065	0.1933	12	0.04708
6698	SPRR1A	1	152956564	152958290	157	0.03676	0.2963	8	0.1107	0.4851	8	0.119
2281	FKBP1B	2	24272584	24286551	216	0.03686	0.5745	41	0.1095	0.1998	34	0.6711
9728	SECISBP2L	15	49280835	49338760	283	0.03687	0.5004	156	0.04232	0.4968	118	0.6425
137735	ABRA	8	107771711	107782472	215	0.03688	0.3439	32	0.5196	0.8558	27	0.3578
134147	CMBL	5	10277707	10308168	297	0.03688	0.03362	142	0.7828	0.7638	125	0.1457
3955	LFNG	7	2552163	2568811	305	0.03692	0.03942	60	0.1176	0.4191	21	0.3758
5432	POLR2C	16	57496551	57505921	213	0.03696	0.006722	34	0.5207	0.2128	26	0.6355
11118	BTN3A2	6	26365387	26378548	385	0.03698	0.03043	116	0.5914	0.2052	106	0.7343
81494	CFHR5	1	196946667	196978804	212	0.03701	0.1216	88	0.1523	0.2715	65	0.8869
144132	DNHD1	11	6517994	6593255	450	0.03735	0.6787	298	0.1131	0.7393	224	0.5817
671	BPI	20	36932552	36965907	361	0.03741	0.7415	185	0.0167	0.5547	131	0.1153
51778	MYOZ2	4	120056939	120108944	462	0.0375	0.165	216	0.1279	0.05733	188	0.7074
6445	SGCG	13	23755060	23899304	1377	0.03751	0.2078	1154	0.0438	0.1543	1136	0.3944
391112	OR6Y1	1	158516918	158517895	206	0.03757	0.03835	7	0.2406	0.2106	2	0.7087
6701	SPRR2B	1	153042717	153044084	209	0.03759	0.07732	4	0.1437	0.9292	9	0.02479
152110	NEK10	3	27257097	27410912	898	0.03762	0.04934	673	0.03472	0.04988	569	0.8346
55319	TMA16	4	164415673	164441691	273	0.03762	0.2722	106	0.1808	0.2462	53	0.1304
7128	TNFAIP3	6	138188325	138204451	206	0.03767	0.2087	50	0.464	0.1144	29	0.285
219469	OR8H1	11	56057603	56058538	194	0.03768	0.362	6	0.7728	0.65	4	0.7496
7528	YY1	14	100705102	100745371	261	0.03769	0.002913	123	0.06579	0.05664	88	0.276
150248	C22orf15	22	24102622	24108050	237	0.0377	0.07122	24	0.1573	0.2246	6	0.1788
9895	TECPR2	14	102829300	102968818	660	0.03772	0.6769	537	0.02917	0.6328	489	0.03678
1580	CYP4B1	1	47264670	47285021	158	0.03774	0.3902	64	0.07433	0.3535	75	0.2789
353	APRT	16	88875877	88878342	383	0.03776	0.3753	19	0.8007	0.9471	10	0.7081
146691	TOM1L2	17	17746822	17875784	437	0.03788	0.2316	328	0.02115	0.2364	200	0.3332
6476	SI	3	164696686	164796283	459	0.03789	0.7222	292	0.03388	0.6697	240	0.5912
2074	ERCC6	10	50662526	50747169	471	0.03797	0.711	269	0.06779	0.6657	187	0.1256
7158	TP53BP1	15	43695262	43802707	352	0.03798	0.03853	275	0.03331	0.03428	215	0.7719
8200	GDF5	20	34021149	34026027	124	0.03803	0.04331	12	0.01681	0.07624	12	0.558
377677	CA13	8	86157716	86196302	207	0.03813	0.1006	108	0.02399	0.1259	74	0.8706
51550	CINP	14	102814619	102829253	184	0.03815	0.6397	33	0.1688	0.668	24	0.05507
79831	KDM8	16	27214807	27233089	262	0.03818	0.03597	60	0.09097	0.04628	33	0.7257
56034	PDGFC	4	157682763	157892546	836	0.0382	0.005437	669	0.02171	0.001915	347	0.7695
9973	CCS	11	66360630	66373490	131	0.03823	0.5151	18	0.7743	0.7028	20	0.878
23011	RAB21	12	72148658	72181150	263	0.03827	0.4657	66	0.05063	0.3336	40	0.4967
390154	OR5T3	11	56019676	56020698	161	0.03834	0.2295	1	0.454	0.2517	1	0.6481
79643	CHMP6	17	78965641	78973933	296	0.03836	0.9109	39	0.07189	0.8965	38	0.1624
85365	ALG2	9	101978707	101984246	171	0.03837	0.01577	18	0.03718	0.01937	10	0.5548
5824	PEX19	1	160246599	160254941	111	0.03838	0.309	12	0.01381	0.3415	8	0.2644
1301	COL11A1	1	103342023	103574052	1410	0.03844	0.412	1155	0.0384	0.4936	1151	0.1527
390155	OR5T1	11	56043115	56044095	154	0.03848	0.2081	2	0.03481	0.1018	2	0.2153
257160	RNF214	11	117103341	117156404	373	0.03856	0.3845	194	0.02346	0.1751	149	0.2542
440138	ALG11	13	52586523	52603784	206	0.03857	0.6628	44	0.7621	0.8839	29	0.8423
3985	LIMK2	22	31608225	31676066	384	0.03859	0.04544	203	0.03298	0.02608	129	0.4627
119695	OR52R1	11	4824663	4825610	266	0.03866	0.6217	8	0.4124	0.5133	5	0.8304
11104	KATNA1	6	149916009	149970154	286	0.03868	0.4838	167	0.02361	0.3395	103	0.09638
6369	CCL24	7	75440766	75452674	340	0.03878	0.007176	79	0.08239	0.1248	20	0.521
6576	SLC25A1	22	19163088	19166338	219	0.03886	0.113	9	0.162	0.176	6	0.601
4988	OPRM1	6	154331631	154568001	1202	0.03891	2.57e-05	972	0.03948	0.0001367	782	0.3685
54979	HRASLS2	11	63320242	63330855	120	0.03891	0.4693	24	0.1544	0.1746	12	0.08323
79750	ZNF385D	3	21459911	22414132	6521	0.03898	0.6224	6289	0.04949	0.5837	1443	0.4021
8722	CTSF	11	66330935	66336047	124	0.039	0.5093	17	0.7997	0.8525	13	0.594
3267	AGFG1	2	228336853	228425938	556	0.03901	0.1329	366	0.05769	0.1083	347	0.2864
319	APOF	12	56754355	56756583	75	0.03909	0.0364	5	0.2585	0.04897	4	0.154
84274	COQ5	12	120941082	120966964	293	0.03911	0.01736	104	0.0169	0.00747	98	0.458
88455	ANKRD13A	12	110436974	110477237	261	0.03912	0.2406	112	0.02855	0.1905	82	0.4106
3263	HPX	11	6452268	6462254	169	0.03913	0.3773	30	0.9444	0.7653	18	0.6864
6487	ST3GAL3	1	44173204	44396837	909	0.03918	0.1705	784	0.032	0.1473	571	0.6368
55065	SLC52A1	17	4935711	4955304	299	0.0392	0.4515	83	0.0513	0.3023	12	0.1122
140432	RNF113B	13	98828039	98829521	188	0.03923	0.1388	5	0.0689	0.4082	3	0.06508
4297	KMT2A	11	118307205	118397539	262	0.03926	0.1423	150	0.02545	0.09323	98	0.7856
79627	OGFRL1	6	71998477	72013267	335	0.03927	0.1042	72	0.05422	0.3972	46	0.1665
7993	UBXN8	8	30601690	30624522	316	0.03927	0.07017	67	0.7207	0.6143	43	0.2623
79908	BTNL8	5	180326077	180377906	368	0.03929	0.05806	163	0.5643	0.7371	183	0.4044
643669	CCER2	19	39399620	39402798	194	0.03937	0.248	10	0.6084	0.3036	6	0.8325
130576	LYPD6B	2	149894981	150071776	952	0.03941	0.4601	776	0.02294	0.4007	633	0.3637
391192	OR2L3	1	248223984	248224922	121	0.03946	0.85	6	0.9092	0.4931	7	0.8043
9690	UBE3C	7	156931655	157062066	862	0.03947	0.2495	622	0.03356	0.1847	437	0.2678
3754	KCNF1	2	11052063	11054351	281	0.03951	0.2789	7	0.003485	0.21	5	0.3514
23194	FBXL7	5	15500305	15939905	1591	0.03961	0.2508	1476	0.04766	0.224	1103	0.3643
55603	FAM46A	6	82366829	82462607	528	0.03963	0.02163	386	0.0227	0.01388	15	0.8497
122042	RXFP2	13	32313679	32377009	465	0.03968	0.3678	262	0.02512	0.2694	228	0.5587
8745	ADAM23	2	207308268	207485854	766	0.03969	0.3342	621	0.0274	0.2992	418	0.1964
6703	SPRR2D	1	153012201	153013594	234	0.03969	0.5643	6	0.06097	0.4716	6	0.08837
10599	SLCO1B1	12	21284128	21392730	682	0.03978	0.314	483	0.01224	0.2566	501	0.8637
9069	CLDN12	7	90032648	90045268	217	0.03981	0.003427	43	0.03249	0.007282	29	0.4214
10612	TRIM3	11	6469843	6495689	233	0.03984	0.4086	75	0.01947	0.2431	53	0.8443
55005	RMND1	6	151725897	151773316	433	0.03996	0.1299	259	0.04537	0.1343	223	0.5285
128239	IQGAP3	1	156495197	156542396	351	0.03998	0.0005263	139	0.532	0.0537	86	0.579
2628	GATM	15	45653322	45670980	184	0.04001	0.3297	49	0.014	0.1564	41	0.4981
81618	ITM2C	2	231729546	231743963	274	0.04008	0.0646	76	0.00638	0.01595	65	0.3767
4621	MYH3	17	10531843	10560626	278	0.04023	0.3068	122	0.2183	0.3151	123	0.304
285973	ATG9B	7	150709297	150721586	214	0.04024	0.1663	42	0.008515	0.04178	24	0.6546
5900	RALGDS	9	135973107	136024607	453	0.04024	0.0113	216	0.0387	0.005302	147	0.529
6407	SEMG2	20	43850010	43853099	169	0.04031	0.1025	14	0.2368	0.0528	10	0.6892
644809	C15orf56	15	40542865	40545110	231	0.04031	0.02287	10	0.4688	0.1414	8	0.607
57621	ZBTB2	6	151685250	151712677	297	0.04057	0.12	85	0.3144	0.03338	58	0.4579
8732	RNGTT	6	89319988	89673440	1204	0.0406	0.4069	1028	0.06536	0.3068	820	0.4465
246330	PELI3	11	66233798	66244808	113	0.04063	0.6726	28	0.02057	0.3092	19	0.5085
8789	FBP2	9	97321002	97356075	474	0.04065	0.5386	233	0.7152	0.7919	210	0.906
4915	NTRK2	9	87283417	87641985	1576	0.04067	0.2311	1363	0.02626	0.2118	1006	0.2441
91283	MSANTD3	9	103189495	103214016	237	0.04068	0.775	83	0.03017	0.5789	70	0.1219
646	BNC1	15	83924655	83953468	204	0.04073	0.6481	75	0.2357	0.7202	47	0.2415
5024	P2RX3	11	57105841	57137549	253	0.04077	0.2075	107	0.03946	0.07638	97	0.0324
84309	NUDT16L1	16	4743526	4745860	271	0.04081	0.02775	3	0.09053	0.1108	0	NA
92370	PXYLP1	3	140950682	141013486	464	0.04083	0.096	296	0.01866	0.02468	263	0.4431
29888	STRN4	19	47222768	47250251	255	0.04085	0.2283	79	0.1286	0.4156	57	0.4511
548593	SLX1A	16	30205164	30208887	57	0.04086	0.3682	0	NA	NA	0	NA
389827	TMEM8C	9	136379708	136390068	232	0.04087	0.9495	26	0.007271	0.3833	33	0.3451
3682	ITGAE	17	3617919	3704537	669	0.04093	0.08379	464	0.02076	0.02771	316	0.227
4604	MYBPC1	12	101988709	102079658	795	0.04095	0.04619	488	0.0298	0.4906	411	0.3553
10112	KIF20A	5	137514408	137523404	111	0.04101	3.446e-05	16	0.01386	0.0001104	11	0.6973
5260	PHKG1	7	56147616	56160780	249	0.04101	0.244	49	0.03134	0.4074	51	0.004795
2650	GCNT1	9	79034752	79122332	641	0.04111	0.2154	437	0.03412	0.2008	303	0.1777
90019	SYT8	11	1855674	1858751	231	0.04114	0.2873	17	0.007316	0.25	14	0.3836
9470	EIF4E2	2	233414762	233448354	320	0.04114	0.609	128	0.04768	0.5628	88	0.254
7136	TNNI2	11	1860233	1862910	216	0.04121	0.2973	6	0.018	0.1327	4	0.6747
916	CD3E	11	118175295	118186890	208	0.04124	0.2987	34	0.01417	0.04844	31	0.4692
151636	DTX3L	3	122283085	122294050	225	0.04126	0.3297	37	0.1599	0.04599	29	0.6114
4318	MMP9	20	44637547	44645200	225	0.04126	0.2425	32	0.183	0.2161	22	0.1214
221223	CES5A	16	55880066	55989943	691	0.04128	0.7248	466	0.05614	0.6763	128	0.3836
1917	EEF1A2	20	62119365	62130668	388	0.0413	0.01228	66	0.04121	0.01691	63	0.2955
3671	ISLR	15	74466087	74469212	139	0.04143	0.3347	13	0.2361	0.826	9	0.002844
56521	DNAJC12	10	69556427	69597937	274	0.04144	0.002943	105	0.1431	0.04002	72	0.6923
5464	PPA1	10	71962586	71993667	348	0.04148	0.4919	136	0.05597	0.2668	131	0.2104
27075	TSPAN13	7	16793351	16824161	515	0.0418	0.05585	176	0.01078	0.0489	131	0.4033
775	CACNA1C	12	2079952	2807115	3122	0.04181	0.4376	2944	0.196	0.6859	1857	0.4588
401551	WDR38	9	127615627	127620170	206	0.04193	0.2099	17	0.6891	0.3569	12	0.9334
3151	HMGN2	1	26798902	26803133	136	0.04194	0.1364	13	0.2041	0.1372	9	0.1666
23040	MYT1L	2	1792885	2335147	2604	0.04196	0.06629	2402	0.04688	0.05696	1863	0.6418
10480	EIF3M	11	32605313	32624037	258	0.04197	0.3223	68	0.0595	0.7533	56	0.4295
8939	FUBP3	9	133454954	133513739	461	0.042	0.7108	221	0.02366	0.5432	165	0.1525
200765	TIGD1	2	233412779	233415226	180	0.04206	0.4805	10	0.1919	0.1399	9	0.6825
5737	PTGFR	1	78956728	79006386	409	0.04212	0.4652	213	0.01574	0.8386	171	0.2027
643836	ZFP62	5	180272435	180288334	314	0.04213	0.06141	69	0.4739	0.6442	51	0.4744
55657	ZNF692	1	249144203	249153315	100	0.04227	0.0006246	14	0.02296	0.001205	13	0.5106
10902	BRD8	5	137475455	137514358	178	0.0423	2.179e-05	84	0.03793	7.396e-06	62	0.6036
56623	INPP5E	9	139323067	139334305	204	0.04236	0.009943	52	0.03912	0.01453	65	0.2022
648791	PPP1R3G	6	5085720	5087455	228	0.04251	0.318	9	0.1652	0.3549	7	0.2301
644139	PIRT	17	10725792	10741418	271	0.04262	0.2447	58	0.09952	0.437	40	0.1518
9969	MED13	17	60019966	60142643	322	0.04274	4.521e-05	214	0.07454	0.0004132	178	0.658
7873	MANF	3	51422692	51426828	105	0.04294	0.3414	8	0.2133	0.7168	8	0.1022
200844	C3orf67	3	58720199	59035804	814	0.04295	0.1393	705	0.03119	0.1031	436	0.6182
360200	TMPRSS9	19	2381507	2426480	482	0.04301	0.001955	287	0.04447	0.002464	250	0.7457
54537	FAM35A	10	88854953	88951225	334	0.04304	0.06307	207	0.06027	0.08791	247	0.2277
84970	C1orf94	1	34632624	34684732	504	0.04309	0.9057	286	0.02719	0.8233	189	0.0269
5095	PCCA	13	100741269	101182691	1507	0.0431	0.4262	1322	0.06971	0.6402	952	0.6025
92106	OXNAD1	3	16306667	16379000	516	0.04319	0.1073	319	0.02516	0.06878	129	0.4291
132	ADK	10	75910943	76469061	1375	0.04321	0.1404	1273	0.04484	0.1458	978	0.1995
116988	AGAP3	7	150782918	150841523	373	0.04327	0.04831	228	0.05866	0.06984	168	0.5574
10892	MALT1	18	56338618	56417371	441	0.04344	0.001742	287	0.05034	0.002636	255	0.7498
27231	NMRK2	19	3933101	3942414	49	0.04356	0.1529	1	0.07675	0.619	33	0.1557
441459	ANKRD18B	9	33524347	33602658	478	0.04369	0.6815	290	0.3682	0.7993	134	0.7398
131034	CPNE4	3	131252413	131759152	3025	0.04378	0.7133	2841	0.04401	0.6504	2313	0.3644
2746	GLUD1	10	88809959	88854776	274	0.04384	0.07325	139	0.02872	0.04363	107	0.4603
10952	SEC61B	9	101984570	101992901	166	0.04388	0.01965	37	0.8797	0.7826	30	0.3228
5962	RDX	11	110045605	110167437	478	0.04389	0.2912	315	0.0315	0.4475	130	0.3871
90390	MED30	8	118532532	118552510	264	0.04393	0.6881	71	0.011	0.306	52	0.2979
51236	HGH1	8	145192672	145195620	93	0.04397	0.02558	0	NA	NA	0	NA
341392	ACSM4	12	7456928	7480969	219	0.04401	0.1367	68	0.1128	0.2171	46	0.2784
644150	WIPF3	7	29846170	29956682	701	0.04402	0.5218	478	0.01868	0.385	135	0.6313
29998	GLTSCR1	19	48111453	48206534	635	0.04406	0.243	448	0.1585	0.1318	329	0.1131
8477	GPR65	14	88471468	88481155	334	0.04412	0.01096	48	0.06297	0.09418	22	0.5576
5479	PPIB	15	64448014	64455354	171	0.04413	0.02541	19	0.4698	0.1687	15	0.08683
27125	AFF4	5	132211071	132299354	484	0.04417	0.1311	312	0.0535	0.07948	216	0.3859
10787	NCKAP1	2	183789579	183903586	558	0.04418	0.3067	384	0.06833	0.306	305	0.3123
84816	RTN4IP1	6	107018903	107077373	527	0.04419	0.08905	314	0.03499	0.02886	254	0.2237
4711	NDUFB5	3	179322575	179342288	162	0.04422	0.329	48	0.1263	0.4544	33	0.07794
9815	GIT2	12	110367607	110434194	338	0.04426	0.01397	202	0.5144	0.425	147	0.436
84444	DOT1L	19	2164148	2232577	404	0.04427	0.4601	230	0.0198	0.429	219	0.3368
54497	HEATR5B	2	37208153	37311485	551	0.04427	0.127	411	0.07194	0.1397	347	0.136
53630	BCO1	16	81272176	81324747	546	0.04431	0.797	239	0.02179	0.547	209	0.4845
80264	ZNF430	19	21203426	21242852	228	0.04433	0.2452	102	0.06205	0.45	106	0.09031
1959	EGR2	10	64571756	64578927	229	0.04436	0.6668	21	0.008794	0.1472	15	0.2721
729420	LMO7DN	13	76445174	76457948	285	0.04444	0.56	90	0.03135	0.3006	78	0.6889
127428	TCEANC2	1	54519274	54565416	311	0.04448	0.3839	159	0.01725	0.232	105	0.8709
51428	DDX41	5	176938578	176943967	91	0.04451	0.4362	8	0.1544	0.5545	7	0.3962
5801	PTPRR	12	71031853	71314584	1481	0.04453	0.8176	1274	0.03018	0.7339	977	0.06202
120114	FAT3	11	92047446	92629636	2145	0.04456	0.1086	2008	0.04378	0.07251	1275	0.1553
10072	DPP3	11	66247484	66277130	173	0.04464	0.7338	75	0.1522	0.8022	64	0.5906
254827	NAALADL2	3	174577095	175523428	4666	0.04465	0.02979	4437	0.06132	0.03152	3567	0.3468
29890	RBM15B	3	51428699	51435339	104	0.04468	0.5477	13	0.5904	0.9797	9	0.272
652	BMP4	14	54416454	54423554	190	0.0447	0.1305	23	0.3129	0.2686	21	0.364
140710	SOGA1	20	35405845	35492087	311	0.04472	0.1563	179	0.02112	0.07011	130	0.2722
4124	MAN2A1	5	109025156	109203429	1040	0.04475	0.04169	801	0.06709	0.09804	728	0.5168
55911	APOBR	16	28505970	28510291	64	0.0448	0.6942	8	0.011	0.2861	8	0.02707
85379	KIAA1671	22	25348676	25593415	1043	0.0449	0.2821	882	0.0478	0.2391	527	0.3609
2642	GCGR	17	79762010	79771889	36	0.04492	0.2844	15	0.4863	0.6222	0	NA
4488	MSX2	5	174151575	174157902	209	0.04514	0.2172	23	0.4324	0.8359	17	0.1087
4692	NDN	15	23930554	23932450	166	0.04518	0.14	3	0.2711	0.1906	2	0.5627
64386	MMP25	16	3096682	3110727	275	0.04519	0.02044	71	0.2287	0.06307	65	0.6605
84662	GLIS2	16	4366240	4389598	254	0.04524	0.5977	92	0.1939	0.5612	18	0.1698
844	CASQ1	1	160160285	160171676	226	0.04525	0.5093	26	0.01494	0.1465	26	0.2541
94274	PPP1R14A	19	38741877	38747231	203	0.04534	0.3375	25	0.336	0.3455	20	0.115
2131	EXT1	8	118811602	119124058	1358	0.04537	0.5435	1192	0.0472	0.5027	846	0.1295
30061	SLC40A1	2	190425316	190448478	234	0.04542	0.2108	81	0.2002	0.07236	49	0.5051
34	ACADM	1	76190043	76229355	405	0.04552	0.2683	192	0.04662	0.1919	175	0.1301
55760	DHX32	10	127524909	127569884	149	0.04556	0.3907	84	0.02641	0.2749	63	0.2659
10451	VAV3	1	108113782	108507545	2102	0.0456	0.2157	1891	0.05042	0.134	1479	0.3147
56998	CTNNBIP1	1	9908334	9970316	310	0.0456	0.01797	175	0.3171	0.008898	62	0.7632
1396	CRIP1	14	105952892	105955128	7	0.04567	0.01419	1	0.004372	0.0009583	7	0.5526
7390	UROS	10	127474091	127511837	211	0.04572	0.338	120	0.02612	0.2292	77	0.7994
54187	NANS	9	100818959	100845365	201	0.04575	0.5358	64	0.1079	0.6857	49	0.1885
64073	C19orf33	19	38794804	38795646	165	0.04576	0.3072	4	0.2924	0.2805	7	0.656
101927401	LOC101927401	1	228549180	228554500	175	0.04577	0.236	30	0.01893	0.1881	0	NA
64232	MS4A5	11	60197062	60215265	249	0.04583	0.4468	73	0.3446	0.1679	77	0.8816
7673	ZNF222	19	44529494	44537263	202	0.04593	0.6114	28	0.1538	0.7468	14	0.1635
27121	DKK4	8	42231586	42234674	160	0.04594	0.5444	12	0.211	0.4359	8	0.07052
29125	C11orf21	11	2317507	2323143	227	0.04603	0.142	35	0.4667	0.5436	42	0.3842
55503	TRPV6	7	142568956	142583490	134	0.04607	0.6739	54	0.01403	0.4034	55	0.02596
57467	HHATL	3	42734155	42744319	209	0.04614	0.5108	49	0.07404	0.4429	23	0.1341
57019	CIAPIN1	16	57462081	57481439	250	0.04623	0.008986	85	0.01699	0.01191	68	0.4758
1978	EIF4EBP1	8	37888020	37917883	117	0.04634	0.008133	37	0.09811	0.008501	34	0.5716
2878	GPX3	5	150399999	150408554	219	0.04656	0.1023	50	0.4987	0.07597	33	0.7254
5927	KDM5A	12	389223	498620	606	0.04658	0.05201	427	0.02556	0.04826	330	0.4676
6716	SRD5A2	2	31749656	31806040	373	0.04662	0.5952	201	0.02587	0.4225	136	0.05241
121278	TPH2	12	72332626	72426221	528	0.04665	0.5133	388	0.05035	0.7411	317	0.1498
79175	ZNF343	20	2462463	2489778	257	0.04667	0.9552	88	0.9889	0.9842	76	0.2702
4343	MOV10	1	113217048	113243368	200	0.04668	0.8112	87	0.03319	0.8876	61	0.1261
23203	PMPCA	9	139305110	139318213	270	0.04669	0.02242	46	0.05404	0.0189	49	0.3496
65012	SLC26A10	12	58013693	58019934	184	0.04669	0.3681	28	0.2085	0.5433	6	0.6674
23379	ICE1	5	5422786	5490347	437	0.04669	0.3698	197	0.474	0.5317	120	0.7078
114780	PKD1L2	16	81134484	81253975	1316	0.0468	0.01121	1037	0.1238	0.00529	953	0.7239
219473	OR8K3	11	56085783	56086721	195	0.04682	0.4015	3	0.07612	0.2923	2	0.3841
201501	ZBTB7C	18	45553043	45935793	2096	0.04684	0.1886	1916	0.06115	0.2055	37	0.06007
84289	ING5	2	242641456	242668896	411	0.04684	0.2769	140	0.1543	0.2729	123	0.2592
3738	KCNA3	1	111196182	111217655	205	0.04688	0.7434	58	0.5716	0.6818	2	0.2157
1815	DRD4	11	637305	640706	264	0.0469	0.03603	13	0.1346	0.3701	11	0.2572
84634	KISS1R	19	917342	921015	145	0.04704	0.02488	5	0.02758	0.05667	9	0.293
83851	SYT16	14	62331567	62573915	1381	0.04704	0.1938	1164	0.04864	0.1492	510	0.7165
11167	FSTL1	3	120113061	120169918	425	0.04715	0.02579	233	0.05309	0.01912	197	0.7564
1131	CHRM3	1	239549876	240078750	2427	0.0472	0.6746	2207	0.04332	0.6585	795	0.356
1201	CLN3	16	28488600	28505897	115	0.04721	0.6582	24	0.08896	0.6288	20	0.002451
10316	NMUR1	2	232387871	232395182	229	0.04721	0.1836	36	0.9261	0.642	37	0.7348
391365	SULT6B1	2	37394963	37423230	473	0.04728	0.2857	273	0.05804	0.3623	230	0.1224
4993	OR2C1	16	3405889	3406924	225	0.04737	0.4822	6	0.4209	0.3198	7	0.8285
101928879	LOC101928879	4	54441696	54442556	175	0.04741	0.19	4	0.3418	0.328	0	NA
389762	SPATA31D3	9	84558415	84565009	69	0.04741	0.2313	5	0.7438	0.7751	2	0.52
9985	REC8	14	24641062	24649735	153	0.04743	0.3441	24	0.04327	0.1731	16	0.533
7565	ZNF17	19	57922529	57933307	211	0.0475	0.2217	42	0.5027	0.1158	25	0.8935
9731	CEP104	1	3728645	3773797	545	0.04752	0.6841	290	0.1208	0.6087	309	0.7516
1496	CTNNA2	2	79740060	80875993	5198	0.04755	0.007034	5028	0.03328	0.01043	3753	0.4783
80008	TMEM156	4	38968052	39034041	533	0.04766	0.002103	302	0.01108	0.001111	320	0.4095
414062	CCL3L3	17	34522268	34524147	3	0.04771	0.3608	0	NA	NA	0	NA
9560	CCL4L2	17	34538468	34540275	3	0.04771	0.3608	0	NA	NA	0	NA
10318	TNIP1	5	150409504	150467221	516	0.04783	0.4148	262	0.03235	0.2504	177	0.2531
5920	RARRES3	11	63304273	63313930	119	0.04789	0.0109	12	0.0788	0.04185	7	0.05865
3281	HSBP1	16	83841508	83846607	371	0.04791	0.1551	16	0.3674	0.4915	10	0.5027
51115	RMDN1	8	87479627	87526567	355	0.04793	0.237	172	0.06042	0.2912	120	0.3399
51119	SBDS	7	66452690	66460588	236	0.048	0.2618	38	0.03371	0.3507	22	0.07144
9938	ARHGAP25	2	68961913	69053965	708	0.04804	0.1556	489	0.03322	0.05507	408	0.4985
126017	ZNF813	19	53970989	53997546	506	0.04813	0.1059	169	0.1974	0.1244	216	0.4928
266977	ADGRF1	6	46967116	47010082	368	0.04815	0.01495	161	0.1552	0.05062	89	0.3425
8663	EIF3C	16	28699879	28747051	2	0.0483	0.3042	0	NA	NA	0	NA
100507607	NPIPB9	16	28763573	28784171	2	0.0483	0.3042	0	NA	NA	0	NA
56985	ADPRM	17	10600927	10616264	259	0.04831	0.3363	78	0.4144	0.5023	35	0.8332
5873	RAB27A	15	55495164	55582034	599	0.04831	0.2693	407	0.7148	0.5624	337	0.8937
7450	VWF	12	6058040	6233836	1128	0.04836	0.03352	926	0.1222	0.08858	725	0.1222
10724	MGEA5	10	103544200	103578930	206	0.04846	0.127	90	0.03637	0.03697	54	0.7418
694	BTG1	12	92534054	92539673	169	0.04848	0.05684	20	0.9502	0.4898	16	0.07712
285343	TCAIM	3	44379574	44450940	371	0.04849	0.2959	237	0.05802	0.4958	177	0.5999
10990	LILRB5	19	54754270	54761167	284	0.04854	0.03089	31	0.3593	0.5541	37	0.5207
79838	TMC5	16	19421839	19510435	695	0.04856	0.3347	435	0.0186	0.1625	403	0.08984
9168	TMSB10	2	85132763	85133799	167	0.04857	0.838	2	0.68	0.5916	3	0.5742
5987	TRIM27	6	28870779	28891768	294	0.04868	0.3049	76	0.1278	0.3063	10	0.0792
57580	PREX1	20	47240787	47444420	967	0.04868	0.2867	810	0.4455	0.2734	746	0.4843
10004	NAALADL1	11	64812295	64826009	173	0.04869	0.9675	28	0.423	0.9582	17	0.0676
50838	TAS2R13	12	11060525	11062161	196	0.04889	0.477	3	0.08556	0.2682	2	0.1575
6341	SCO1	17	10583649	10600885	257	0.04898	0.2683	41	0.08851	0.1055	24	0.4939
26036	ZNF451	6	56954808	57035103	170	0.04907	0.203	108	0.0307	0.2297	102	0.07256
6731	SRP72	4	57333370	57369847	286	0.04908	0.2534	132	0.03348	0.1665	133	0.0678
8634	RTCA	1	100731714	100758325	234	0.04909	0.7646	101	0.07839	0.6795	74	0.005362
283927	NUDT7	16	77756389	77809332	775	0.04912	0.3011	462	0.1525	0.2736	153	0.8251
55298	RNF121	11	71639768	71708643	446	0.04923	0.7471	238	0.03051	0.6159	178	0.4282
10360	NPM3	10	103541082	103543170	111	0.04925	0.07924	5	0.276	0.584	3	0.7022
309	ANXA6	5	150480267	150537443	582	0.04927	0.3864	303	0.1124	0.615	243	0.3069
517	ATP5G2	12	54058944	54070512	219	0.04929	0.03712	37	0.193	0.4284	21	0.7416
6787	NEK4	3	52744796	52804965	365	0.04949	0.1609	193	0.2594	0.5004	147	0.6502
22941	SHANK2	11	70313961	70935808	2821	0.04953	0.5716	2655	0.0632	0.6124	719	0.03139
93589	CACNA2D4	12	1901123	2027870	800	0.04956	0.1758	611	0.05402	0.13	485	0.7111
255374	MBLAC1	7	99724317	99726121	113	0.04971	0.6639	4	0.4336	0.936	3	0.04688
55088	CCDC186	10	115880615	115934364	260	0.04983	0.05554	141	0.02988	0.05942	123	0.6585
9465	AKAP7	6	131456826	131604675	682	0.04985	0.2875	479	0.0582	0.2203	343	0.2485
518	ATP5G3	2	176040986	176046490	185	0.04985	0.5109	24	0.3116	0.8744	17	0.03907
9719	ADAMTSL2	9	136397286	136440641	274	0.04988	0.9667	154	0.3115	0.8957	151	0.2293
23545	ATP6V0A2	12	124196865	124246302	416	0.04989	0.5502	214	0.04153	0.5344	144	0.4167
2877	GPX2	14	65405870	65409623	203	0.04997	0.6173	16	0.2827	0.2971	10	0.6699
51606	ATP6V1H	8	54628103	54756099	421	0.05	0.6646	300	0.03369	0.6589	160	0.01535
25862	USP49	6	41757634	41863099	454	0.05003	0.6535	317	0.05151	0.6832	212	0.8624
11010	GLIPR1	12	75874513	75895716	231	0.05008	0.1193	61	0.4431	0.05457	60	0.3495
1677	DFFB	1	3773845	3801993	455	0.05009	0.6534	167	0.03654	0.5742	184	0.6427
25966	C2CD2	21	43305219	43374066	631	0.0502	0.007777	377	0.4613	0.5665	328	0.5933
3315	HSPB1	7	75931875	75933614	194	0.05021	0.5948	9	0.453	0.7325	0	NA
80003	PCNXL2	1	233119855	233431459	1637	0.05026	0.5131	1509	0.03346	0.4593	1240	0.1719
79441	HAUS3	4	2230096	2243860	239	0.05037	0.2089	51	0.0797	0.8743	32	0.09503
5496	PPM1G	2	27604066	27632550	171	0.05037	0.1288	72	0.2737	0.2293	48	0.8014
2253	FGF8	10	103529887	103540126	135	0.05046	0.07689	13	0.8548	0.9789	4	0.1115
8317	CDC7	1	91966338	91991321	315	0.05051	0.01493	75	0.2066	0.4477	50	0.2971
8821	INPP4B	4	142949181	143767604	3062	0.05056	0.1239	2929	0.08475	0.1505	2532	0.4018
353145	LCE3E	1	152538175	152539229	109	0.05056	0.2231	1	0.1392	0.2033	1	0.5189
5555	PRH2	12	11081834	11087444	215	0.05061	0.5007	29	0.03769	0.3925	21	0.0233
6975	TECTB	10	114043213	114064793	268	0.05071	0.0263	102	0.03352	0.02185	70	0.7799
57456	KIAA1143	3	44790236	44803173	148	0.05076	0.773	27	0.9428	0.5968	17	0.5863
10017	BCL2L10	15	52401490	52404972	157	0.0508	0.5158	16	0.09355	0.7872	13	0.02439
6406	SEMG1	20	43835605	43838414	179	0.0508	0.2122	13	0.3713	0.05523	6	0.9332
164118	TTC24	1	156549519	156556562	193	0.05083	0.0006339	28	0.04183	0.002206	10	0.993
85456	TNKS1BP1	11	57067103	57092485	237	0.05083	0.2019	92	0.2303	0.8745	70	0.0872
83746	L3MBTL2	22	41601312	41627276	248	0.05091	0.06739	106	0.05151	0.06785	100	0.5735
6660	SOX5	12	23682438	24715383	4727	0.05093	0.7906	4538	0.03576	0.7552	3358	0.273
58475	MS4A7	11	60145949	60163427	210	0.05095	0.7148	44	0.8889	0.8201	39	0.7149
729085	FAM198A	3	43020759	43099207	476	0.05101	0.07017	337	0.07991	0.1135	238	0.398
9901	SRGAP3	3	9022275	9291369	1469	0.05103	0.04673	1210	0.02547	0.02965	911	0.1873
148641	SLC35F3	1	234040679	234460262	2395	0.05103	0.4588	2151	0.04068	0.385	1723	0.07532
1768	DNAH6	2	84743579	85046713	1137	0.05108	0.2873	1010	0.04072	0.1409	853	0.5544
283514	SIAH3	13	46354405	46425846	567	0.05108	0.1093	344	0.2456	0.6071	271	0.407
1488	CTBP2	10	126676418	126849624	1091	0.0511	0.05691	926	0.0252	0.5698	785	0.5389
5740	PTGIS	20	48120411	48184707	355	0.05112	0.777	195	0.1238	0.7158	128	0.5527
253832	ZDHHC20	13	21946710	22033508	476	0.05124	0.8435	309	0.315	0.833	234	0.05103
5692	PSMB4	1	151372041	151374412	109	0.05124	0.5895	5	0.4161	0.4772	2	0.6662
253582	TMEM244	6	130152389	130182416	440	0.0513	0.01472	229	0.01332	0.04255	217	0.01181
29886	SNX8	7	2291405	2354099	478	0.05133	0.2932	289	0.0781	0.3134	215	0.4762
253769	WDR27	6	169857303	170102159	1167	0.05139	0.8709	1040	0.0373	0.8048	846	0.2343
54509	RHOF	12	122215660	122231594	217	0.05144	0.05634	70	0.03935	0.05023	49	0.444
8706	B3GALNT1	3	160801671	160823160	191	0.05152	0.1503	57	0.284	0.3976	47	0.2351
386684	KRTAP12-4	21	46074130	46074576	328	0.05157	0.1811	3	0.3964	0.6539	2	0.1619
57520	HECW2	2	197063971	197458416	1620	0.05161	0.1372	1447	0.04281	0.1925	1234	0.4368
1499	CTNNB1	3	41236401	41281939	238	0.05177	0.1675	109	0.1334	0.1553	62	0.2536
429	ASCL1	12	103351452	103354294	198	0.0518	0.2903	7	0.4965	0.5653	6	0.8055
8997	KALRN	3	123813558	124440036	2973	0.05181	0.3897	2840	0.0469	0.4342	2191	0.6835
666	BOK	2	242498146	242513553	341	0.05183	0.09992	69	0.03042	0.07023	62	0.5228
5971	RELB	19	45504707	45541456	246	0.05184	0.1315	103	0.4441	0.08756	89	0.6355
140901	STK35	20	2082528	2129201	397	0.05185	0.2466	171	0.01059	0.06854	126	0.5393
51705	EMCN	4	101316498	101439250	674	0.05186	0.8635	471	0.04084	0.8372	382	0.6597
56647	BCCIP	10	127512102	127542264	179	0.0519	0.3706	61	0.9001	0.6555	50	0.4895
84689	MS4A14	11	60163487	60185229	249	0.05196	0.6457	93	0.05163	0.4096	77	0.8151
10347	ABCA7	19	1040102	1065571	387	0.052	0.3741	111	0.001019	0.1045	134	0.007224
64224	HERPUD2	7	35672269	35734772	343	0.05203	0.3471	207	0.05179	0.5181	157	0.08327
11194	ABCB8	7	150725510	150744869	233	0.05204	0.2171	76	0.2958	0.5498	56	0.154
51077	FCF1	14	75179817	75205323	203	0.05207	0.1601	69	0.7398	0.4915	29	0.7793
9263	STK17A	7	43622692	43666978	327	0.05208	0.1295	181	0.2813	0.2935	158	0.2914
9870	AREL1	14	75127955	75179807	269	0.05221	0.1666	143	0.339	0.6501	55	0.8811
10294	DNAJA2	16	46989274	47007625	59	0.05226	0.05706	15	0.05564	0.02528	17	0.4131
11190	CEP250	20	34042988	34105360	271	0.05228	0.02893	143	0.2401	0.02146	110	0.7954
11275	KLHL2	4	166128770	166244308	613	0.05238	0.118	422	0.0694	0.04207	335	0.6234
144193	AMDHD1	12	96337071	96362370	343	0.05238	0.9714	133	0.6716	0.9488	114	0.1209
6879	TAF7	5	140698057	140700351	191	0.05244	0.042	8	0.1791	0.08701	5	0.6392
55168	MRPS18A	6	43638934	43655549	254	0.05246	0.4902	69	0.08003	0.4191	44	0.6293
50717	DCAF8	1	160185505	160232350	187	0.05246	0.3857	90	0.2828	0.5853	61	0.9398
126868	MAB21L3	1	116654376	116677861	268	0.05249	0.07075	110	0.04342	0.05641	78	0.2782
115209	OMA1	1	58881052	59012469	940	0.05254	0.002363	655	0.02555	0.0006583	306	0.4536
23510	KCTD2	17	73043279	73061981	288	0.0526	0.007743	76	0.07508	0.009447	59	0.4032
143	PARP4	13	24995069	25086948	858	0.05267	0.01837	622	0.05263	0.02353	582	0.04036
3697	ITIH1	3	52811602	52826084	216	0.05276	0.1326	59	0.5211	0.04506	40	0.4736
3925	STMN1	1	26210670	26233368	169	0.05281	0.5546	43	0.5593	0.6806	31	0.6402
55276	PGM2	4	37828282	37864559	459	0.05282	0.1127	184	0.0386	0.03626	196	0.2198
1979	EIF4EBP2	10	72163861	72188374	244	0.05287	0.9265	72	0.7004	0.7075	51	0.1792
29781	NCAPH2	22	50946645	50963209	299	0.05291	0.559	75	0.5036	0.672	62	0.6078
2263	FGFR2	10	123237844	123357972	639	0.05295	5.768e-05	429	0.01399	1.48e-05	252	0.7877
1877	E4F1	16	2273490	2285743	160	0.0531	0.589	23	0.01741	0.4033	18	0.533
55778	ZNF839	14	102783714	102809511	223	0.05312	0.4474	82	0.04951	0.4248	59	0.3418
283659	PRTG	15	55903738	56035847	850	0.05317	0.4614	562	0.06372	0.3998	347	0.5755
51531	C9orf156	9	100662380	100684852	220	0.05326	0.5697	89	0.03477	0.6615	49	0.5843
411	ARSB	5	78073032	78282357	1213	0.0533	0.6082	1022	0.03989	0.4714	806	0.2839
54805	CNNM2	10	104678075	104838344	732	0.05331	0.08918	553	0.04599	0.0784	462	0.8068
55909	BIN3	8	22477931	22526661	354	0.05335	0.694	197	0.1429	0.6889	145	0.1972
55001	TTC22	1	55246752	55266941	318	0.0535	0.939	81	0.1196	0.9385	63	0.02034
84260	TCHP	12	110338079	110355874	220	0.05355	0.3386	74	0.02767	0.2927	53	0.5762
55471	NDUFAF7	2	37458774	37476303	266	0.05355	0.2143	90	0.07203	0.1304	72	0.1003
6621	SNAPC4	9	139270021	139294655	310	0.05363	0.02554	104	0.03352	0.04972	103	0.04719
116236	ABHD15	17	27887679	27894042	128	0.05367	0.01042	15	0.3851	0.02578	10	0.4876
7080	NKX2-1	14	36985602	36990894	177	0.0537	0.6914	10	0.6911	0.7406	8	0.9325
5618	PRLR	5	35048861	35230823	949	0.05375	0.179	737	0.589	0.4287	645	0.8373
5140	PDE3B	11	14665191	14893605	527	0.05379	0.01707	445	0.04688	0.02181	338	0.1238
6522	SLC4A2	7	150755299	150773614	230	0.05382	0.04804	67	0.02346	0.008266	51	0.8608
388536	ZNF790	19	37309224	37341689	189	0.05387	0.1397	63	0.0405	0.1033	36	0.8603
9921	RNF10	12	120972132	121015397	361	0.05388	0.02139	179	0.2567	0.3384	153	0.5736
8915	BCL10	1	85731459	85742604	247	0.0539	0.4913	44	0.1528	0.2678	45	0.08433
55131	RBM28	7	127950429	127983962	250	0.05393	0.07159	101	0.1057	0.09946	74	0.2311
79974	CPED1	7	120628751	120937498	1197	0.054	0.1411	1061	0.05487	0.1173	823	0.6232
131669	UROC1	3	126200008	126236616	464	0.05402	0.001249	220	0.1903	0.00388	172	0.6397
57142	RTN4	2	55199325	55307770	708	0.05415	0.1481	478	0.03801	0.1193	233	0.7078
196441	ZFC3H1	12	72003379	72057749	262	0.05416	0.863	153	0.0538	0.7612	100	0.2508
84250	ANKRD32	5	93953086	94033326	446	0.05417	0.7213	316	0.03352	0.6366	267	0.7136
4224	MEP1A	6	46761094	46807519	409	0.05425	0.04159	185	0.01083	0.0141	165	0.01224
6769	STAC	3	36421842	36589499	1131	0.05425	0.09848	877	0.04764	0.4564	772	0.6116
22841	RAB11FIP2	10	119764427	119806297	231	0.05427	0.01797	126	0.05303	0.04197	70	0.3913
6711	SPTBN1	2	54683454	54898583	1278	0.0543	0.2569	1094	0.04768	0.2754	727	0.4135
28969	BZW2	7	16685759	16746148	562	0.0543	0.06705	301	0.05788	0.09894	219	0.1816
728262	FAM157A	3	197879039	197907728	21	0.05434	0.2108	2	0.361	0.227	0	NA
10894	LYVE1	11	10578712	10590365	235	0.05437	0.04113	51	0.01671	0.03282	33	0.285
55069	TMEM248	7	66386203	66423538	293	0.05445	0.02657	138	0.5243	0.4559	96	0.3375
1960	EGR3	8	22545172	22550815	207	0.05453	0.5052	12	0.04069	0.2797	6	0.07825
759	CA1	8	86240458	86290342	229	0.0546	0.3178	120	0.0486	0.2809	97	0.5875
602	BCL3	19	45246070	45263301	267	0.05465	0.4095	41	0.1458	0.4042	34	0.3747
84938	ATG4C	1	63249777	63330941	388	0.05469	0.378	226	0.2132	0.6095	189	0.3532
27107	ZBTB11	3	101368283	101395988	160	0.05469	0.4324	65	0.78	0.6621	54	0.7395
6613	SUMO2	17	73163825	73179098	209	0.05472	0.006709	39	0.1583	0.03868	32	0.6871
752	FMNL1	17	43299192	43324685	201	0.05479	0.08007	75	0.01463	0.06394	62	0.2245
11330	CTRC	1	15764938	15773153	218	0.05485	0.5947	33	0.2342	0.7704	25	0.07204
282890	ZNF311	6	28962562	28973037	261	0.05489	0.07588	37	0.01164	0.04248	0	NA
11227	GALNT5	2	158114340	158167913	288	0.0549	0.1126	199	0.03338	0.09351	168	0.5508
26037	SIPA1L1	14	71788108	72207761	1460	0.05498	0.06758	1340	0.03048	0.07538	301	0.5737
64344	HIF3A	19	46800303	46846690	491	0.05499	0.1382	215	0.1239	0.07854	189	0.3407
168667	BMPER	7	33944523	34195484	1029	0.05508	0.226	800	0.0218	0.2118	555	0.7803
5810	RAD1	5	34905365	34915780	139	0.05521	0.02729	23	0.04921	0.2535	20	0.3904
2257	FGF12	3	191857033	192445388	2611	0.05524	0.3024	2413	0.05282	0.2251	1711	0.4728
100129361	SMIM10L1	12	11323780	11328619	256	0.05526	0.3559	31	0.01148	0.2127	19	0.297
284467	FAM19A3	1	113261619	113269857	171	0.05543	0.891	21	0.01118	0.3918	17	0.01616
9310	ZNF235	19	44790501	44809606	211	0.05553	0.5791	51	0.6446	0.7053	28	0.3813
10476	ATP5H	17	73034955	73043074	241	0.05557	0.007802	33	0.2349	0.05668	29	0.5604
10879	SMR3B	4	71248795	71255961	321	0.05561	0.04564	51	0.5995	0.5948	47	0.4257
5516	PPP2CB	8	30643126	30670352	231	0.05564	0.04924	82	0.2208	0.01804	60	0.2403
145270	PRIMA1	14	94184644	94254766	510	0.05566	0.03363	320	0.01987	0.01397	230	0.2598
10398	MYL9	20	35169887	35178226	108	0.05566	0.04381	25	0.1436	0.5626	9	0.8025
2348	FOLR1	11	71900602	71907367	196	0.05575	0.3457	24	0.06259	0.3726	19	0.3306
90313	TP53I13	17	27894198	27900175	122	0.05576	0.05043	19	0.02788	0.06788	8	0.2659
344018	FIGLA	2	71004442	71017775	308	0.05576	0.0797	76	0.0557	0.09544	62	0.5495
79310	OR5H2	3	98001732	98002676	370	0.05596	0.192	7	0.05874	0.3946	3	0.5257
158055	C9orf163	9	139377947	139380519	160	0.05599	0.01952	5	0.03783	0.01278	5	0.4131
653720	GOLGA8M	15	28943917	28964922	62	0.05605	0.1081	12	0.07644	0.1388	0	NA
132946	ARL9	4	57371375	57390149	225	0.0561	0.2381	67	0.2022	0.369	67	0.2607
84569	LYZL1	10	29577980	29607158	539	0.05618	0.09846	234	0.02547	0.05689	169	0.4587
10253	SPRY2	13	80910111	80915086	181	0.05619	0.4725	13	0.4845	0.5938	6	0.8515
6117	RPA1	17	1733273	1802848	507	0.05626	0.08255	296	0.04307	0.1622	222	0.4734
783	CACNB2	10	18429373	18830688	2487	0.05643	0.1329	2239	0.08987	0.1002	1737	0.5658
25987	TSKU	11	76493357	76509198	208	0.05654	0.7511	60	0.0167	0.4285	45	0.01432
11198	SUPT16H	14	21819631	21852425	183	0.05654	0.2207	84	0.03577	0.1213	74	0.4581
83591	THAP2	12	72057677	72074428	144	0.05659	0.7919	31	0.3805	0.967	31	0.2932
60592	SCOC	4	141178440	141303710	531	0.0566	0.3987	408	0.2412	0.8647	325	0.2309
2561	GABRB2	5	160715426	160975130	1170	0.05675	0.004699	978	0.1027	0.01574	723	0.6302
4296	MAP3K11	11	65365226	65381720	152	0.05678	0.341	44	0.6242	0.3511	30	0.7532
80304	C2orf44	2	24252206	24270296	226	0.05679	0.6076	61	0.01941	0.5584	44	0.5128
768206	PRCD	17	74523668	74541458	280	0.05683	0.001233	56	0.6355	0.03187	9	0.3546
251	ALPPL2	2	233271552	233275424	184	0.05686	0.2331	12	0.0481	0.1988	18	0.03523
50859	SPOCK3	4	167654535	168155741	2178	0.05694	0.9463	1993	0.06362	0.9172	1795	0.01859
312	ANXA13	8	124693034	124749647	447	0.05697	0.1384	275	0.08561	0.095	193	0.01907
100996273	LOC100996273	17	75440786	75443731	204	0.05706	0.8034	6	0.0066	0.06232	0	NA
23440	OTP	5	76924537	76934522	185	0.05714	0.1723	29	0.09918	0.5396	22	0.614
81671	VMP1	17	57784553	57919610	349	0.0572	0.6969	265	0.05651	0.6863	227	0.2892
100381270	ZBED6	1	203766651	203769590	202	0.05734	0.7398	9	0.6549	0.706	0	NA
119392	SFR1	10	105880059	105886143	157	0.05737	0.1537	25	0.06623	0.1396	12	0.332
8139	GAN	16	81348571	81413803	656	0.05738	0.6234	461	0.08801	0.6709	281	0.07058
5610	EIF2AK2	2	37332281	37384190	568	0.05738	0.4076	210	0.1587	0.3547	197	0.1851
143471	PSMA8	18	23713816	23773319	380	0.05738	0.5818	191	0.7168	0.8528	131	0.1721
54938	SARS2	19	39405904	39421536	256	0.05744	0.1392	63	0.1965	0.1618	44	0.7557
23241	PACS2	14	105767170	105864484	139	0.05763	0.4892	24	0.3136	0.6047	1	0.1146
7419	VDAC3	8	42249279	42263455	184	0.05764	0.5326	32	0.02669	0.6209	14	0.06559
8943	AP3D1	19	2100987	2151556	381	0.05764	0.017	214	0.06493	0.3741	221	0.5128
90226	UCN2	3	48599151	48601201	83	0.05767	0.01117	5	0.03157	0.05606	4	0.1086
122876	GPHB5	14	63779549	63785593	227	0.0577	0.6469	41	0.2439	0.4716	34	0.4869
3665	IRF7	11	612555	615999	267	0.05776	0.03049	14	0.04072	0.3442	19	0.4111
54462	CCSER2	10	86088342	86278276	953	0.05778	0.3716	750	0.03919	0.5342	673	0.4226
123096	SLC25A29	14	100745514	100772884	281	0.0579	0.01541	97	0.01051	0.001907	36	0.2283
2885	GRB2	17	73314157	73401790	423	0.0579	0.02098	260	0.05493	0.01921	237	0.2188
4862	NPAS2	2	101436613	101613289	913	0.05793	0.4602	726	0.03206	0.3647	579	0.2504
10225	CD96	3	111260926	111384843	492	0.05794	0.9282	339	0.03545	0.8637	232	0.4548
440073	IQSEC3	12	176049	287626	641	0.05796	0.2119	542	0.04128	0.2065	406	0.5401
386617	KCTD8	4	44175920	44450824	1171	0.05797	0.4243	988	0.06198	0.3821	756	0.3147
1070	CETN3	5	89689528	89705611	114	0.05802	0.3756	20	0.6959	0.8246	7	0.5619
116534	MRGPRE	11	3249041	3253616	178	0.05807	0.4765	22	0.009078	0.02816	21	0.2851
29121	CLEC2D	12	9822304	9852151	405	0.05809	0.2688	141	0.04119	0.2212	124	0.5712
1585	CYP11B2	8	143991975	143999259	224	0.0581	0.3408	39	0.2314	0.8766	61	0.6873
54520	CCDC93	2	118673054	118771739	608	0.05811	0.008433	411	0.1649	0.0896	360	0.5628
25983	NGDN	14	23938898	23947402	171	0.05811	0.05103	19	0.3264	0.02513	22	0.8664
57129	MRPL47	3	179306253	179322434	170	0.05812	0.4197	41	0.0481	0.4526	35	0.03709
138050	HGSNAT	8	42995592	43057970	185	0.05813	0.2047	91	0.02451	0.06786	71	0.4222
25841	ABTB2	11	34172534	34379555	1078	0.05813	0.376	925	0.03855	0.2966	710	0.1971
10089	KCNK7	11	65360326	65363467	126	0.05826	0.3776	5	0.8838	0.8599	3	0.883
3587	IL10RA	11	117857106	117872198	230	0.05827	0.01012	65	0.03345	0.01159	38	0.6663
360203	GLT6D1	9	138515502	138531386	392	0.05835	0.1607	101	0.02372	0.1363	80	0.2982
3702	ITK	5	156607907	156682109	610	0.05844	0.03052	402	0.3686	0.0459	342	0.3
6676	SPAG4	20	34203776	34208967	123	0.05845	0.09645	8	0.1029	0.0292	8	0.8099
79772	MCTP1	5	94038280	94620279	2407	0.0585	0.365	2195	0.0792	0.2577	1712	0.4087
23508	TTC9	14	71108504	71142077	381	0.05873	0.06818	147	0.134	0.06091	98	0.3003
6194	RPS6	9	19376253	19380272	147	0.05881	0.7392	11	0.52	0.5675	8	0.05027
6540	SLC6A13	12	329787	372039	406	0.05882	0.001701	235	0.07026	0.002381	162	0.8439
51614	ERGIC3	20	34129778	34145405	154	0.05882	0.1313	40	0.5968	0.2394	33	0.8882
441168	FAM26F	6	116782533	116784948	207	0.05891	0.0002175	10	0.05258	0.0002403	8	0.7345
55811	ADCY10	1	167778357	167883608	672	0.05901	0.2397	537	0.07394	0.4068	400	0.08434
57658	CALCOCO1	12	54104902	54121307	199	0.05904	0.2168	50	0.05393	0.04728	43	0.5982
55243	KIRREL	1	157963063	158065846	646	0.05911	0.4611	466	0.02086	0.6103	354	0.15
28964	GIT1	17	27900487	27916610	151	0.05914	0.007318	47	0.03384	0.01092	28	0.1348
6714	SRC	20	35973088	36033835	407	0.05914	0.4687	220	0.04562	0.4404	153	0.2513
4846	NOS3	7	150688144	150711687	264	0.05916	0.26	83	0.02677	0.1218	62	0.7078
2911	GRM1	6	146286032	146758782	1524	0.05917	0.6225	1398	0.6415	0.6184	880	0.6197
9482	STX8	17	9153788	9479275	1339	0.05933	0.1959	1210	0.09563	0.2214	1078	0.3362
341359	SYT10	12	33528348	33592754	399	0.05935	0.2284	262	0.05914	0.5488	253	0.2709
64170	CARD9	9	139258408	139268133	235	0.05938	0.02959	33	0.1849	0.1147	31	0.1028
6135	RPL11	1	24018269	24022915	157	0.05939	0.6647	13	0.1138	0.4711	12	0.5609
153328	SLC25A48	5	135170365	135224326	545	0.05942	0.1822	305	0.4943	0.2697	215	0.5098
163778	SPRR4	1	152943128	152945069	135	0.05947	0.3564	3	0.01618	0.2315	3	0.05174
256987	SERINC5	5	79407050	79551898	993	0.05952	0.73	725	0.4838	0.63	609	0.5226
100506658	OCLN	5	68788119	68853931	133	0.05954	0.06853	69	0.1317	0.1618	0	NA
400569	MED11	17	4634723	4636902	201	0.05956	0.2666	6	0.01663	0.03041	5	0.6267
345895	RSPH4A	6	116937642	116954148	204	0.05969	0.007866	62	0.04942	0.005077	58	0.2721
340654	LIPM	10	90562487	90580315	315	0.05974	0.04323	80	0.04614	0.1188	43	0.5679
10447	FAM3C	7	120988905	121036422	327	0.05976	0.1408	161	0.2597	0.1011	108	0.7048
56997	ADCK3	1	227084589	227175246	550	0.05977	0.02915	307	0.1872	0.4874	124	0.0865
145282	MIPOL1	14	37667118	38020464	1161	0.05991	0.3168	1014	0.05138	0.29	694	0.4242
101927322	LOC101927322	18	56337241	56338761	164	0.05997	0.00394	12	0.06153	0.03562	0	NA
8659	ALDH4A1	1	19197924	19229293	481	0.06	0.313	196	0.04343	0.1644	148	0.09493
84870	RSPO3	6	127439844	127520626	368	0.0601	0.2166	211	0.06512	0.2455	154	0.8353
25847	ANAPC13	3	134196546	134204865	178	0.06012	0.1677	25	0.06434	0.2239	18	0.6593
29	ABR	17	906758	1090616	1081	0.06023	0.01727	859	0.07415	0.08427	859	0.3717
55827	DCAF6	1	167905797	168045081	552	0.06034	0.2248	414	0.06559	0.2912	264	0.01496
142686	ASB14	3	57302379	57326753	205	0.06035	0.04527	62	0.364	0.3823	43	0.7432
1770	DNAH9	17	11501748	11873065	1455	0.06038	0.05806	1339	0.04654	0.05063	1067	0.4498
9111	NMI	2	152126982	152146430	296	0.06044	0.6835	97	0.8141	0.8162	80	0.7296
254359	ZDHHC24	11	66288854	66313709	215	0.06045	0.5528	67	0.02582	0.3743	15	0.7146
56154	TEX15	8	30688939	30770512	410	0.06047	0.3875	243	0.2425	0.3662	34	0.3671
85300	ATCAY	19	3880618	3928080	206	0.06049	0.1015	92	0.01866	0.05365	143	0.4792
4176	MCM7	7	99690351	99699563	122	0.06049	0.6855	31	0.04471	0.7983	26	0.01463
22848	AAK1	2	69685127	69901566	846	0.0605	0.5585	719	0.0375	0.48	271	0.7699
728621	CCDC30	1	43000560	43120335	661	0.0605	0.1632	492	0.05944	0.1722	425	0.5874
203074	PRSS55	8	10383030	10411676	493	0.06053	0.821	224	0.03255	0.6242	79	0.6086
285955	SPDYE1	7	44038552	44049723	85	0.06063	0.3702	8	0.9643	0.6749	11	0.2865
283999	TMEM235	17	76227391	76237068	303	0.06089	0.1019	30	0.06141	0.7043	42	0.08202
22870	PPP6R1	19	55741147	55770038	250	0.06095	0.01143	92	0.003959	0.0008577	57	0.226
59269	HIVEP3	1	41972036	42501596	2305	0.06095	0.01093	2132	0.08731	0.004034	1232	0.9132
10001	MED6	14	71050306	71067401	345	0.06106	0.03622	98	0.08772	0.05038	61	0.5777
152098	ZCWPW2	3	28390372	28566633	536	0.06108	0.8458	454	0.06312	0.862	193	0.03044
8739	HRK	12	117298225	117319232	250	0.0611	0.2567	56	0.1199	0.1828	29	0.4274
165140	OXER1	2	42989639	42991401	241	0.06114	0.1158	10	0.4827	0.1596	7	0.7861
22998	LIMCH1	4	41362802	41702061	1522	0.06117	0.3187	1292	0.2095	0.2604	922	0.7187
51020	HDDC2	6	125596496	125623287	286	0.06119	0.6293	124	0.5475	0.7456	111	0.7385
51205	ACP6	1	147119168	147142634	269	0.0612	0.132	100	0.03742	0.03142	83	0.3402
1950	EGF	4	110834040	110934118	534	0.0612	0.6099	336	0.03742	0.5482	224	0.08586
23209	MLC1	22	50497820	50524358	452	0.0612	0.8929	191	0.09281	0.8434	194	0.7762
130502	TTC32	2	20096514	20101747	176	0.06122	0.5978	16	0.5899	0.736	12	0.3963
390616	ANKRD34C	15	79575146	79590581	222	0.06123	0.5072	43	0.01514	0.6537	1	0.362
23071	ERP44	9	102741461	102861330	383	0.0613	0.6906	295	0.1047	0.6757	242	0.1043
267004	PGBD3	10	50723151	50732327	210	0.06131	0.558	31	0.1261	0.3015	21	0.1174
64779	MTHFSD	16	86563782	86588841	446	0.06142	0.8322	140	0.4379	0.8705	105	0.1834
84901	NFATC2IP	16	28962318	28977786	111	0.06145	0.2256	25	0.4238	0.4262	24	0.4906
9605	VPS9D1	16	89773541	89787398	369	0.06145	0.1328	55	0.6553	0.8974	48	0.8714
115761	ARL11	13	50202435	50208008	244	0.06157	0.1497	25	0.6008	0.7342	14	0.1776
3164	NR4A1	12	52416616	52453291	282	0.06162	0.04207	132	0.04905	0.0313	27	0.05442
60312	AFAP1	4	7760440	7941653	1569	0.06168	0.3379	1290	0.05548	0.1913	1080	0.4982
23091	ZC3H13	13	46528600	46626896	411	0.06177	0.5951	254	0.03497	0.5251	190	0.7223
100131539	ZNF705E	11	71525091	71532593	238	0.06177	0.8531	34	0.04862	0.7052	124	0.003607
10717	AP4B1	1	114437370	114447741	155	0.06177	0.2579	24	0.05208	0.115	17	0.3096
8910	SGCE	7	94214536	94285521	282	0.06179	0.5677	164	0.05247	0.6854	113	0.804
100133128	LOC100133128	4	9400867	9405291	275	0.06183	0.7246	32	0.04057	0.8801	41	0.1311
9667	SAFB2	19	5587007	5622991	276	0.06185	0.1494	140	0.1418	0.3727	103	0.422
80709	AKNA	9	117096429	117160783	374	0.06195	0.09685	213	0.08981	0.06401	126	0.8904
55967	NDUFA12	12	95365104	95397489	381	0.06201	0.09101	197	0.6933	0.05376	192	0.1515
389123	IQCF2	3	51895645	51897440	147	0.06204	0.6355	4	0.6088	0.8981	2	0.2615
405	ARNT	1	150782181	150849244	256	0.06217	0.4333	146	0.1053	0.2876	129	0.2172
494188	FBXO47	17	37092685	37123655	158	0.0622	0.005967	49	0.5361	0.435	52	0.3072
124930	ANKRD13B	17	27920527	27941779	161	0.06235	0.006589	48	0.08071	0.008652	31	0.3603
116496	FAM129A	1	184760159	184943718	897	0.06236	0.526	730	0.07755	0.4742	407	0.604
84936	ZFYVE19	15	41099274	41106767	158	0.06242	0.03918	33	0.3083	0.07808	27	0.8069
5451	POU2F1	1	167190066	167396582	706	0.06243	0.388	540	0.05316	0.3018	401	0.206
200081	TXLNA	1	32645293	32663886	106	0.06243	0.3924	31	0.2921	0.9613	35	0.2333
4920	ROR2	9	94484878	94712444	1373	0.06244	0.02467	1168	0.05711	0.0129	1018	0.3077
3017	HIST1H2BD	6	26157419	26171577	226	0.06244	0.02198	44	0.9536	0.6084	20	0.477
728489	DNLZ	9	139256352	139268111	241	0.06248	0.03368	44	0.1082	0.02253	14	0.2009
30820	KCNIP1	5	169780491	170163636	2054	0.06253	0.1047	1827	0.06805	0.08559	1443	0.2834
63895	PIEZO2	18	10670244	11148761	2593	0.0626	0.88	2401	0.06984	0.877	162	0.4997
338667	LOC338667	11	125817319	125826735	247	0.06271	0.2668	55	0.2022	0.1617	64	0.6215
353333	KRTAP10-10	21	46057273	46058372	228	0.06296	0.2232	7	0.06462	0.04079	19	0.2922
1347	COX7A2	6	75947391	75953644	176	0.06298	0.7215	14	0.6804	0.1385	12	0.5142
84733	CBX2	17	77751977	77761449	101	0.063	0.01232	22	0.02749	0.01352	18	0.6658
391	RHOG	11	3848208	3862213	209	0.06301	0.9168	62	0.07938	0.6278	61	0.3711
83861	RSPH3	6	159398077	159421424	361	0.06301	0.2921	149	0.08366	0.2821	162	0.04906
9221	NOLC1	10	103911933	103923627	152	0.06309	0.05634	25	0.06286	0.02057	14	0.7286
89845	ABCC10	6	43395282	43418163	223	0.06314	0.2597	74	0.04905	0.2116	37	0.513
79147	FKRP	19	47249303	47261832	180	0.06314	0.2295	34	0.06095	0.421	22	0.2589
645191	LINGO3	19	2289774	2308156	220	0.0634	0.1196	61	0.05046	0.04377	65	0.2431
10394	PRG3	11	57144242	57148623	157	0.06341	0.1753	13	0.7556	0.5483	11	0.403
25797	QPCT	2	37571742	37600465	423	0.06347	0.8138	142	0.03955	0.8199	110	0.0902
283600	SLC25A47	14	100789679	100796715	215	0.06347	0.01412	45	0.3041	0.1839	20	0.9212
5429	POLH	6	43543878	43588260	252	0.06347	0.1304	118	0.6787	0.08844	62	0.7773
6152	RPL24	3	101399934	101405564	116	0.06351	0.4304	20	0.02442	0.3254	15	0.3972
54913	RPP25	15	75247443	75249775	130	0.06357	0.3371	1	0.2885	0.2953	0	NA
9674	KIAA0040	1	175126123	175162229	361	0.06362	0.4403	150	0.07158	0.7125	119	0.1069
5308	PITX2	4	111538579	111563279	172	0.06364	0.0278	65	0.09714	0.0164	34	0.2996
28972	SPCS1	3	52739792	52742198	146	0.06368	0.3657	8	0.9662	0.909	3	0.4245
10807	SDCCAG3	9	139296374	139305054	224	0.06372	0.01142	58	0.09001	0.02018	73	0.3655
79228	THOC6	16	3074032	3077756	185	0.06391	0.03007	11	0.00962	0.01058	8	0.2765
54550	NECAB2	16	84002237	84036379	806	0.06397	0.2401	384	0.1675	0.6648	311	0.5582
80831	APOL5	22	36113919	36125530	301	0.064	0.1711	67	0.2133	0.05666	55	0.6935
85027	SMIM3	5	150157508	150176298	218	0.06406	0.03635	86	0.09728	0.03292	62	0.4482
7401	CLRN1	3	150643950	150690786	355	0.06409	0.4721	209	0.6951	0.5614	164	0.5219
3945	LDHB	12	21788275	21810789	296	0.06413	0.08835	109	0.07227	0.07816	20	0.565
7163	TPD52	8	80947103	81083836	736	0.06428	0.5696	558	0.07497	0.5297	498	0.222
10199	MPHOSPH10	2	71357444	71377232	360	0.06442	0.04579	124	0.1954	0.03542	73	0.4268
1295	COL8A1	3	99357440	99518061	752	0.06442	0.008446	557	0.6552	0.09053	406	0.8247
3908	LAMA2	6	129204286	129837711	2582	0.06444	0.6982	2352	0.09153	0.704	1806	0.3908
83988	NCALD	8	102698770	103137135	2082	0.0645	0.2597	1936	0.08013	0.2562	1483	0.5675
51019	CCDC53	12	102406717	102455902	265	0.06453	0.000423	127	0.03898	0.00046	120	0.6353
5210	PFKFB4	3	48555117	48598607	167	0.06468	0.01892	83	0.06801	0.1241	48	0.2774
25950	RWDD3	1	95699711	95712781	229	0.06474	0.1861	57	0.4726	0.4077	48	0.6563
63933	MCUR1	6	13786781	13814794	255	0.06484	0.01788	96	0.6757	0.7263	36	0.7103
4753	NELL2	12	44902058	45307711	1666	0.06492	0.2882	1517	0.05699	0.2702	1109	0.2201
64426	SUDS3	12	118814358	118855840	344	0.06497	0.8486	184	0.05699	0.784	119	0.4927
11217	AKAP2	9	112810878	112934792	740	0.06497	0.2755	582	0.06045	0.2824	407	0.3161
51073	MRPL4	19	10362640	10370736	156	0.06498	0.7936	26	0.2209	0.7732	20	0.34
9588	PRDX6	1	173446486	173457946	158	0.06506	0.5008	27	0.1265	0.3726	23	0.2078
79176	FBXL15	10	104178979	104182894	111	0.06508	0.6092	6	0.6552	0.494	2	0.6896
342909	ZNF284	19	44576297	44591623	216	0.0651	0.397	68	0.1662	0.3891	34	0.4854
84924	ZNF566	19	36936021	36980804	242	0.06511	0.3061	116	0.777	0.7797	127	0.4561
150	ADRA2A	10	112836790	112840665	134	0.06512	0.9733	8	0.6999	0.9784	7	0.4075
5051	PAFAH2	1	26286258	26326366	283	0.06529	0.4553	130	0.02966	0.7672	100	0.8645
22875	ENPP4	6	46097701	46114436	211	0.0653	0.672	49	0.6488	0.9057	51	0.4253
282996	RBM20	10	112404155	112599227	1130	0.06533	0.3572	915	0.07213	0.3867	736	0.364
25989	ULK3	15	75128459	75135552	133	0.06543	0.3706	24	0.09639	0.5735	17	0.03621
10776	ARPP19	15	52839384	52861436	292	0.06549	0.6499	114	0.3902	0.4702	82	0.4503
5126	PCSK2	20	17206752	17465223	1551	0.06559	0.4371	1343	0.05266	0.6128	1109	0.09596
3221	HOXC4	12	54388716	54449814	253	0.06562	0.05438	126	0.0512	0.008013	74	0.6188
9705	ST18	8	53023392	53322439	1131	0.06562	0.6194	978	0.0781	0.6117	717	0.1622
6750	SST	3	187386694	187388201	283	0.06565	0.1834	9	0.2652	0.1332	7	0.6848
10653	SPINT2	19	38755098	38783254	277	0.06584	0.4206	104	0.04737	0.318	90	0.3261
1690	COCH	14	31343741	31364285	232	0.06593	0.4876	64	0.03477	0.1153	40	0.6437
123099	DEGS2	14	100612753	100626012	201	0.06594	0.06544	48	0.0825	0.1067	43	0.4388
54875	CNTLN	9	17134989	17503921	1957	0.06604	0.05368	1767	0.04649	0.0396	1415	0.683
64062	RBM26	13	79885962	79980393	480	0.06612	0.2643	310	0.04503	0.6896	282	0.1467
8861	LDB1	10	103866315	103880210	158	0.06612	0.06563	41	0.0653	0.04685	27	0.4542
22902	RUFY3	4	71570647	71674336	440	0.06618	0.2864	352	0.0639	0.2808	362	0.1431
8224	SYN3	22	32908539	33454377	2666	0.06627	0.03944	2499	0.07059	0.03013	1922	0.3917
284695	ZNF326	1	90460678	90494101	235	0.06631	0.636	74	0.4201	0.4205	44	0.7179
81849	ST6GALNAC5	1	77333126	77533223	866	0.06632	0.9957	680	0.0631	0.9785	533	0.8842
84296	GINS4	8	41386725	41402565	291	0.06634	0.05454	76	0.1055	0.1657	52	0.3053
84498	FAM120B	6	170615812	170716155	663	0.06642	0.329	408	0.02888	0.4767	294	0.05015
8988	HSPB3	5	53751431	53752214	290	0.0665	0.3401	2	0.08351	0.02693	2	0.982
55274	PHF10	6	170104001	170124106	215	0.06663	0.9246	53	0.05188	0.7814	40	0.1082
89	ACTN3	11	66314312	66330799	193	0.06663	0.5426	55	0.623	0.4957	40	0.8525
79258	MMEL1	1	2522078	2564499	305	0.06669	0.4742	203	0.1427	0.3878	176	0.7467
64106	NPFFR1	10	72014713	72043450	383	0.06687	0.7911	146	0.1433	0.6896	44	0.229
8671	SLC4A4	4	72053003	72437804	1143	0.06689	0.4544	1015	0.595	0.4076	707	0.6023
80765	STARD5	15	81605007	81616524	231	0.06695	0.02683	43	0.08912	0.02427	38	0.8977
51228	GLTP	12	110288748	110318293	241	0.06701	0.5723	82	0.8573	0.8647	76	0.6831
11103	KRR1	12	75891419	75905418	160	0.06708	0.1112	46	0.02397	0.04984	42	0.5944
6367	CCL22	16	57392695	57400102	270	0.06713	0.3828	40	0.3474	0.4629	30	0.2116
51121	RPL26L1	5	172385917	172396774	265	0.06719	0.4017	61	0.7618	0.2319	47	0.17
2936	GSR	8	30535578	30585486	401	0.0672	0.111	207	0.7244	0.7201	136	0.1783
57600	FNIP2	4	159690182	159829202	525	0.06723	0.03392	374	0.05685	0.01929	220	0.1029
7748	ZNF195	11	3379157	3400452	242	0.06725	0.2521	95	0.03755	0.1439	88	0.7425
391723	HELT	4	185940001	185941958	297	0.06728	0.07417	8	0.2823	0.5596	7	0.3513
10181	RBM5	3	50126341	50156397	138	0.06731	0.7918	38	0.02885	0.7151	37	0.01412
5950	RBP4	10	95351593	95361101	301	0.06735	0.7831	61	0.7836	0.8325	53	0.5716
54097	FAM3B	21	42688661	42729654	380	0.06737	0.6112	182	0.1323	0.4901	161	0.3092
55225	RAVER2	1	65210778	65298915	358	0.06748	0.01585	220	0.2028	0.009778	170	0.496
1132	CHRM4	11	46405335	46413122	117	0.06755	0.04777	16	0.8615	0.757	1	0.6936
728734	NPIPB8	16	28655835	28670046	64	0.0677	0.3779	1	0.8308	0.2246	0	NA
56990	CDC42SE2	5	130599702	130730383	424	0.06778	0.3959	303	0.06147	0.3875	208	0.251
2998	GYS2	12	21684461	21783722	714	0.06779	0.1148	487	0.109	0.1684	311	0.4095
51389	RWDD1	6	116892583	116914438	248	0.06779	0.02525	79	0.1168	0.02914	65	0.2126
79192	IRX1	5	3596168	3601517	268	0.06782	0.4732	13	0.05714	0.1191	14	0.2438
120935	CCDC38	12	96260826	96336428	578	0.06786	0.9342	355	0.02498	0.7173	324	0.02431
401089	FOXL2NB	3	138666076	138672830	182	0.06792	0.1951	28	0.528	0.4303	25	0.2669
340784	HMX3	10	124895567	124897247	207	0.06795	0.2896	4	0.9234	0.5628	0	NA
4992	OR1F1	16	3254247	3255185	203	0.06802	0.5679	3	0.6265	0.0873	3	0.9887
5770	PTPN1	20	49126858	49201299	492	0.06805	0.6475	260	0.06551	0.7912	182	0.3052
83734	ATG10	5	81267844	81551958	1103	0.06807	0.7715	843	0.1609	0.8103	548	0.2652
7042	TGFB2	1	218518676	218617961	503	0.06808	0.1869	362	0.07422	0.2555	242	0.9197
64773	PCED1A	20	2815960	2821889	245	0.06811	0.1932	28	0.04079	0.292	10	0.6095
92196	DAPL1	2	159651829	159672506	312	0.06814	0.1505	106	0.3181	0.1684	86	0.2418
165257	C1QL2	2	119913819	119916471	275	0.06817	0.6889	13	0.3479	0.5045	9	0.1471
26517	TIMM13	19	2425622	2427914	220	0.06829	0.09328	14	0.1716	0.11	15	0.7719
221927	BRAT1	7	2577444	2595392	351	0.06834	0.1965	121	0.08058	0.062	86	0.344
50506	DUOX2	15	45384851	45406537	184	0.06855	0.01423	63	0.1422	0.01511	43	0.5223
6294	SAFB	19	5623046	5668489	293	0.06858	0.1927	117	0.03424	0.1082	81	0.5812
60495	HPSE2	10	100216834	100995632	2893	0.06864	0.8077	2752	0.06846	0.7805	2087	0.2108
4137	MAPT	17	43971702	44105700	1116	0.06865	0.2944	818	0.09748	0.3972	13	0.8361
10153	CEBPZ	2	37428772	37458740	324	0.0687	0.2574	113	0.0185	0.06011	84	0.08525
51646	YPEL5	2	30369750	30383399	183	0.06872	0.371	41	0.3699	0.6148	27	0.4637
3934	LCN2	9	130911732	130915734	101	0.06873	0.4231	6	0.7999	0.3742	7	0.9633
9522	SCAMP1	5	77656339	77776562	639	0.06879	0.2584	452	0.04739	0.2557	357	0.4738
64768	IPPK	9	95375466	95432547	371	0.06881	0.001132	206	0.03596	0.0006823	176	0.4828
23461	ABCA5	17	67240576	67323323	384	0.06883	0.2567	239	0.04108	0.1521	196	0.7623
101927955	LOC101927955	11	9726380	9727943	288	0.06895	0.4733	1	0.5988	0.3105	0	NA
222553	SLC35F1	6	118228689	118638839	1739	0.06896	0.3358	1587	0.06802	0.2711	1284	0.3966
8347	HIST1H2BC	6	26113389	26124266	281	0.06902	0.01541	72	0.7807	0.964	0	NA
22887	FOXJ3	1	42642210	42801548	571	0.06903	0.2373	428	0.07912	0.1571	314	0.3405
23506	GLTSCR1L	6	42749790	42836296	404	0.06913	0.5029	274	0.2256	0.4879	68	0.2934
9538	EI24	11	125439298	125454575	206	0.06917	0.1234	49	0.0184	0.03856	36	0.02924
255725	OR52B2	11	6190585	6191556	187	0.06918	0.003811	3	0.06545	0.02666	1	0.8414
84287	ZDHHC16	10	99205900	99217127	204	0.06921	0.03721	35	0.0861	0.142	21	0.4384
285148	IAH1	2	9614670	9628604	146	0.06923	0.001311	61	0.0153	9.383e-05	51	0.8509
91746	YTHDC1	4	69176105	69215824	240	0.06933	0.3476	102	0.1251	0.3546	66	0.3255
136647	MPLKIP	7	40172342	40174251	126	0.06936	0.3013	1	0.995	0.7195	0	NA
143279	HECTD2	10	93169037	93274586	333	0.0694	0.46	217	0.5596	0.4298	170	0.9401
84991	RBM17	10	6130949	6159422	392	0.06947	0.04931	153	0.4136	0.2731	101	0.633
54892	NCAPG2	7	158424002	158497520	548	0.06956	0.308	270	0.0442	0.2191	214	0.534
1984	EIF5A	17	7210318	7215782	166	0.06965	0.2596	20	0.08937	0.8202	17	0.1363
64601	VPS16	20	2821373	2847378	347	0.06967	0.2229	151	0.09243	0.1342	77	0.3531
344892	RTP2	3	187416047	187420345	270	0.06976	0.2056	25	0.1058	0.2911	21	0.8568
57706	DENND1A	9	126141933	126692423	2174	0.06981	0.2399	1995	0.08375	0.2293	1444	0.5239
57524	CASKIN1	16	2227184	2246479	163	0.06992	0.6142	32	0.02955	0.2531	19	0.686
4241	MFI2	3	196728611	196756687	336	0.06992	0.1833	132	0.1549	0.1995	79	0.1325
221960	CCZ1B	7	6838566	6865926	225	0.06993	0.04327	31	0.07826	0.06339	12	0.8695
27201	GPR78	4	8581964	8591750	364	0.06994	0.04681	77	0.06606	0.08228	69	0.3846
344148	NCKAP5	2	133429361	134399118	3942	0.06996	0.8658	3785	0.09478	0.8486	2472	0.2769
100505767	SPDYE18	7	76162874	76689911	1179	0.06998	0.03941	1115	0.07567	0.0411	0	NA
10744	PTTG2	4	37962056	37962631	187	0.07008	0.4382	2	0.1852	0.03025	3	0.5219
115908	CTHRC1	8	104383743	104395233	268	0.07026	0.04341	50	0.2317	0.2798	42	0.3778
23082	PPRC1	10	103892787	103910090	161	0.07033	0.06999	37	0.315	0.6775	24	0.3465
6189	RPS3A	4	152020725	152025804	124	0.07047	0.3431	7	0.04936	0.4163	8	0.9486
23417	MLYCD	16	83932720	83962428	543	0.07053	0.07496	192	0.02211	0.06735	123	0.2491
2557	GABRA4	4	46920917	46996424	508	0.07055	0.6434	320	0.3645	0.7371	256	0.1572
126370	OR1I1	19	15197877	15198944	319	0.07059	0.3896	12	0.76	0.2954	11	0.6834
80324	PUS1	12	132413745	132428406	220	0.07065	0.6242	50	0.8495	0.932	30	0.6673
284716	RIMKLA	1	42846468	42889900	338	0.07073	0.03608	181	0.03565	0.02429	166	0.4285
1314	COPA	1	160258377	160313354	251	0.07074	0.4639	124	0.9768	0.8814	89	0.804
582	BBS1	11	66278077	66301084	185	0.071	0.5799	64	0.02297	0.447	51	0.6075
64858	DCLRE1B	1	114447915	114456708	148	0.07107	0.1962	18	0.05659	0.5986	16	0.4401
100287284	MANSC4	12	27915599	27924209	201	0.07107	0.7436	43	0.329	0.8161	63	0.1265
30819	KCNIP2	10	103585731	103603769	158	0.0711	0.2104	49	0.01986	0.118	31	0.7684
6617	SNAPC1	14	62229075	62263146	304	0.07111	0.07451	165	0.02878	0.05685	164	0.217
8613	PPAP2B	1	56960419	57045257	535	0.07143	0.7733	322	0.05506	0.8171	278	0.1996
23067	SETD1B	12	122241879	122270562	245	0.07145	0.07627	74	0.2226	0.05613	52	0.1636
6840	SVIL	10	29746274	30025864	1803	0.07148	0.6161	1597	0.07349	0.5078	1284	0.3043
4486	MST1R	3	49924435	49941311	106	0.07154	0.8282	34	0.07543	0.5283	27	0.01231
126969	SLC44A3	1	95285898	95360803	601	0.07157	0.3655	403	0.07996	0.7964	315	0.6538
256536	TCERG1L	10	132890655	133109984	1872	0.07161	0.3453	1594	0.5987	0.9448	1236	0.07326
54504	CPVL	7	29035247	29225213	1183	0.07168	0.479	978	0.07076	0.4884	686	0.6131
440498	HSBP1L1	18	77724582	77730822	184	0.07171	0.1873	27	0.04538	0.3204	28	0.3011
3223	HOXC6	12	54410642	54424607	135	0.07177	0.02507	39	0.2045	0.2657	32	0.5898
64839	FBXL17	5	107194734	107718080	2298	0.07185	0.766	2108	0.1046	0.8457	1411	0.2395
402635	GRIFIN	7	2514772	2516489	268	0.07193	0.06982	6	0.5907	0.3817	4	0.378
57623	ZFAT	8	135490031	135725292	1318	0.07196	0.4788	1096	0.1042	0.3932	881	0.311
254173	TTLL10	1	1109286	1133315	95	0.07198	0.01097	72	0.1211	0.005912	159	0.8544
134218	DNAJC21	5	34929698	34959069	199	0.072	0.044	76	0.05573	0.02778	59	0.3927
114789	SLC25A25	9	130830479	130871537	256	0.072	0.6149	142	0.09172	0.5724	131	0.1861
399909	PCNXL3	11	65383686	65404910	169	0.07216	0.3335	49	0.02699	0.1292	33	0.7699
667	DST	6	56322785	56819426	1524	0.07225	0.3072	1379	0.1352	0.2519	1090	0.7746
1718	DHCR24	1	55315300	55352921	396	0.07227	0.5861	164	0.06543	0.4667	148	0.3701
93081	TEX30	13	103418460	103426168	185	0.07229	0.005728	24	0.1831	0.00479	17	0.628
5366	PMAIP1	18	57567153	57571538	192	0.0723	0.2473	21	0.2703	0.4144	10	0.1078
219447	OR5AS1	11	55797895	55798869	345	0.07233	0.348	7	0.3584	0.4894	8	0.5614
196264	MPZL3	11	118097405	118124135	347	0.07239	0.4492	135	0.3252	0.4643	100	0.3439
10218	ANGPTL7	1	11249346	11256038	131	0.07241	0.2631	20	0.06583	0.1843	14	0.1629
25915	NDUFAF3	3	49057908	49060928	59	0.07243	0.4268	3	0.1493	0.1132	1	0.8263
56112	PCDHGA3	5	140723601	140892546	870	0.07244	0.1432	687	0.09026	0.2262	474	0.298
23498	HAAO	2	42994229	43019753	333	0.07245	0.0322	149	0.117	0.2103	131	0.616
51087	YBX2	17	7191571	7197876	164	0.0725	0.316	17	0.09681	0.0878	15	0.8527
10057	ABCC5	3	183637722	183735803	595	0.07254	0.07641	350	0.1049	0.04046	266	0.5591
285525	YIPF7	4	44624354	44653658	373	0.07256	0.744	157	0.02496	0.6999	131	0.06423
5309	PITX3	10	103989946	104001231	144	0.07259	0.05097	27	0.6499	0.8076	23	0.8328
79930	DOK3	5	176928905	176937490	94	0.07262	0.4554	23	0.05154	0.3575	20	0.6128
730130	TMEM229A	7	123670970	123673523	197	0.07269	0.5866	3	0.4514	0.8903	3	0.02816
540	ATP7B	13	52506805	52586181	428	0.0727	0.8518	306	0.06024	0.8059	213	0.7663
403312	LOC403312	11	125365104	125366769	200	0.07272	0.03122	6	0.04104	0.2001	5	0.1005
100505841	LOC100505841	5	121495871	121518358	171	0.07276	0.07925	59	0.01223	0.0485	0	NA
84316	NAA38	17	7760003	7788608	206	0.07279	0.3996	85	0.0248	0.2755	4	0.02196
3224	HOXC8	12	54402890	54406547	93	0.0728	0.05119	3	0.05004	0.6948	3	0.07877
2981	GUCA2B	1	42619092	42621495	173	0.07284	0.4592	10	0.006028	0.4288	7	0.797
3222	HOXC5	12	54410642	54429145	141	0.07285	0.02489	55	0.1887	0.2049	42	0.543
22837	COBLL1	2	165536695	165698678	893	0.07289	0.3274	718	0.03128	0.3476	606	0.6465
11044	PAPD7	5	6714076	6757161	476	0.07293	0.5913	244	0.2643	0.4639	196	0.3769
8784	TNFRSF18	1	1138888	1142163	205	0.07298	0.09071	8	0.006316	0.3405	9	0.3392
495	ATP4A	19	36041095	36054560	220	0.07298	0.868	43	0.06377	0.726	30	0.3507
140893	RBBP8NL	20	60985293	61002629	374	0.073	0.001349	92	0.228	0.01947	62	0.3062
79651	RHBDF2	17	74466975	74497509	357	0.07303	0.003502	152	0.471	0.07042	122	0.3462
729800	LOC729800	10	124578332	124585964	223	0.07312	0.85	38	0.4106	0.5707	0	NA
58503	PROL1	4	71263599	71275914	303	0.07313	0.05415	57	0.8936	0.9758	51	0.7459
80267	EDEM3	1	184659625	184724041	514	0.07314	0.7049	311	0.04491	0.9065	140	0.3472
163747	C1orf177	1	55271736	55307937	426	0.07317	0.929	204	0.0648	0.8191	165	0.0519
80142	PTGES2	9	130882972	130890741	109	0.07322	0.4664	17	0.04476	0.1215	3	0.3733
55586	MIOX	22	50925213	50928750	238	0.07326	0.116	17	0.4712	0.02131	30	0.01258
200726	LOC200726	2	207507142	207514173	206	0.07348	0.5175	32	0.2139	0.2604	24	0.5075
80820	EEPD1	7	36192836	36341152	953	0.07352	0.4028	672	0.042	0.2673	579	0.382
81858	SHARPIN	8	145153536	145159140	132	0.07356	0.03751	13	0.3785	0.3342	8	0.4187
3113	HLA-DPA1	6	33032346	33048555	993	0.07356	0.02008	275	0.5628	0.1217	56	0.5517
127396	ZNF684	1	40997233	41013841	289	0.07364	0.5195	69	0.033	0.2462	62	0.2517
[truncated: 17,428 more rows]
